# Supplementary material for: Somatostatin receptor 2 expression in nasopharyngeal cancer is induced by Epstein Barr virus infection: impact on prognosis, imaging and therapy
Source: Nat Commun. 2021 Jan 5;12:117. doi: 10.1038/s41467-020-20308-8 (PMC7785735; doi:10.1038/s41467-020-20308-8)
Supplement: Supplementary file 3 — Source Data [file 41467_2020_20308_MOESM3_ESM.xlsx]

## Sheet: figure 1, 4d; suppl table 1-3
Center	nr_center	validstaining	sex	NPCsubtype	T	N	M	UICC	OP	RT	CTX	dropout	CR	Status_LC	FU_m	Histo_nr_type	SY	CgA	EBV	KI67	SSTR2_Ibk_Int	SSTR2_Ibk_Per	SSTR2_Ibk_origin	SSTR2_UT_Int	SSTR2_UT_Per	SSTR2_UT_origin	ID	SSTR2_Ibk_dich0vs1	SSTR2_UT_dich0vs1	SSTR2_Ibk_dich0_1vs2_3	SSTR2_UT_dich0_1vs2_3	CTX_dich	OP_dich	T_dich	N_dich	UICC_dich	age_dich	NPCsubtype2	Histo_nr_type2	SSTR2_score_ibk	SSTR2_score_UT	SSTR2_score_best	SSTR2_Int_best	SSTR2_Int_dich_best	SSTR2_status_overall	SSTR2_score_ibk_cat6	SSTR2_score_UT_cat6	SSTR2_score_best_cat6	SSTR2_score_ibk_cat4
1	1	1	1	3	1	2	0	3	0	1	1	0	1	0	44	1	0	0	1	80	3	60	1	2	50	1	1	1	1	1	1	1	0	1	1	2	1	2	1	180	100	180	3	1	1	4	2	4	2
1	2	1	2	3	4	2	0	4.1	0	1	1	0	1	0	41	1	0	0	1	999	2	20	1	999	999	1	2	1	#NULL!	1	#NULL!	1	0	2	1	2	1	2	1	40	999	40	2	1	1	1	#NULL!	1	1
1	3	1	1	3	1	3	0	4.1	0	1	1	0	1	0	37	1	0	0	1	80	3	90	1	3	80	1	3	1	1	1	1	1	0	1	1	2	1	2	1	270	240	270	3	1	1	6	5	6	3
1	4	1	1	3	3	2	0	3	0	1	1	0	1	0	9	1	0	0	1	80	3	90	1	2	80	1	4	1	1	1	1	1	0	2	1	2	2	2	1	270	160	270	3	1	1	6	4	6	3
1	6	1	1	3	2	3	0	4.1	0	1	1	0	1	1	38	1	0	0	1	80	2	90	1	2	70	1	5	1	1	1	1	1	0	1	1	2	1	2	1	180	140	180	2	1	1	4	3	4	2
1	7	1	2	2	4	2	0	4.1	0	1	1	0	1	0	54	1	0	0	1	80	1	90	1	2	50	1	6	1	1	0	1	1	0	2	1	2	1	2	1	90	100	100	2	1	1	2	2	2	1
1	8	1	1	3	2	1	1	4.2	0	0	1	0	0	1	16	1	0	0	1	80	3	90	1	3	90	1	7	1	1	1	1	1	0	1	1	2	1	2	1	270	270	270	3	1	1	6	6	6	3
1	9	1	1	1	4	1	0	4.1	0	0	0	1	0	1	1	1	0	0	0	20	0	0	1	0	0	1	8	0	0	0	0	0	0	2	1	2	1	1	1	0	0	0	0	0	0	0	0	0	0
1	10	1	1	3	1	2	0	3	0	1	1	0	1	0	58	1	0	0	0	80	3	90	1	2	60	1	9	1	1	1	1	1	0	1	1	2	1	2	1	270	120	270	3	1	1	6	3	6	3
1	11	1	1	2	1	1	0	2	0	1	1	0	1	0	57	1	0	0	1	60	1	60	1	2	20	1	10	1	1	0	1	1	0	1	1	1	2	2	1	60	40	60	2	1	1	2	1	2	1
1	12	1	2	3	2	1	0	2	0	1	1	0	1	0	77	1	0	0	1	70	2	60	1	1	70	1	11	1	1	1	0	1	0	1	1	1	2	2	1	120	70	120	2	1	1	3	2	3	2
1	13	1	2	2	2	2	0	3	0	1	0	0	0	1	4	1	0	0	0	80	0	0	1	0	0	1	12	0	0	0	0	0	0	1	1	2	2	2	1	0	0	0	0	0	0	0	0	0	0
1	14	1	2	3	4	2	0	4.1	0	1	1	0	1	0	43	1	0	0	1	90	3	90	1	3	80	1	13	1	1	1	1	1	0	2	1	2	2	2	1	270	240	270	3	1	1	6	5	6	3
1	15	1	1	3	2	0	0	2	0	1	2	0	1	0	98	1	0	0	0	80	3	70	1	1	30	1	14	1	1	1	0	1	0	1	0	1	2	2	1	210	30	210	3	1	1	5	1	5	3
1	16	1	2	3	2	1	0	2	0	1	1	0	1	0	102	1	0	0	1	80	2	80	1	2	20	1	15	1	1	1	1	1	0	1	1	1	1	2	1	160	40	160	2	1	1	4	1	4	2
1	17	1	1	2	4	1	0	4.1	0	1	2	0	1	0	109	1	0	0	1	80	2	60	1	1	10	1	16	1	1	1	0	1	0	2	1	2	1	2	1	120	10	120	2	1	1	3	1	3	2
1	18	1	1	3	2	1	0	2	1	1	1	0	1	0	15	1	0	0	1	90	3	80	1	2	20	1	17	1	1	1	1	1	1	1	1	1	2	2	1	240	40	240	3	1	1	5	1	5	3
1	19	1	1	3	2	1	0	2	0	1	2	0	1	0	124	1	0	0	1	80	1	20	1	0	0	1	18	1	0	0	0	1	0	1	1	1	1	2	1	20	0	20	1	1	1	1	0	1	1
1	20	1	1	3	1	1	0	2	0	1	1	0	1	1	41	1	0	0	1	70	3	90	1	2	30	1	19	1	1	1	1	1	0	1	1	1	2	2	1	270	60	270	3	1	1	6	2	6	3
1	21	1	2	2	1	0	0	1	1	1	2	0	1	0	104	1	0	0	0	50	0	0	1	0	0	1	20	0	0	0	0	1	1	1	0	1	2	2	1	0	0	0	0	0	0	0	0	0	0
1	22	1	1	3	4	1	0	4.1	0	1	3	0	0	1	21	1	0	0	1	80	2	60	1	1	30	1	21	1	1	1	0	1	0	2	1	2	2	2	1	120	30	120	2	1	1	3	1	3	2
1	23	1	1	3	4	0	0	4.1	0	1	2	0	1	0	55	1	0	0	1	90	3	90	1	2	80	1	22	1	1	1	1	1	0	2	0	2	1	2	1	270	160	270	3	1	1	6	4	6	3
1	24	1	1	3	4	1	1	4.2	0	0	0	1	0	1	0	1	0	0	0	80	2	80	1	0	0	1	23	1	0	1	0	0	0	2	1	2	2	2	1	160	0	160	2	1	1	4	0	4	2
1	25	1	1	3	1	0	0	1	0	1	0	0	1	0	159	1	0	0	1	70	2	40	1	1	20	1	24	1	1	1	0	0	0	1	0	1	1	2	1	80	20	80	2	1	1	2	1	2	1
1	26	1	1	1	4	1	0	4.1	0	1	1	1	0	0	1	1	0	0	0	20	0	0	1	0	0	1	25	0	0	0	0	1	0	2	1	2	2	1	1	0	0	0	0	0	0	0	0	0	0
1	27	1	2	2	2	2	0	3	2	1	1	0	1	1	136	1	0	0	0	70	1	30	1	0	0	1	26	1	0	0	0	1	1	1	1	2	2	2	1	30	0	30	1	1	1	1	0	1	1
1	28	1	1	3	3	1	0	3	1	1	1	0	1	1	24	1	0	0	1	80	3	40	1	3	70	1	27	1	1	1	1	1	1	2	1	2	1	2	1	120	210	210	3	1	1	3	5	5	2
1	29	1	1	1	999	999	999	999	1	1	#NULL!	#NULL!	#NULL!	0	1	1	0	0	0	20	0	0	1	0	0	1	28	0	0	0	0	#NULL!	1	#NULL!	#NULL!	#NULL!	1	1	1	0	0	0	0	0	0	0	0	0	0
1	30	1	2	2	1	3	0	4.1	1	0	0	1	0	0	0	1	0	0	0	40	0	0	1	0	0	1	29	0	0	0	0	0	1	1	1	2	1	2	1	0	0	0	0	0	0	0	0	0	0
1	31	1	2	3	2	0	0	2	1	1	1	0	1	0	107	1	0	0	1	70	2	80	1	2	70	1	30	1	1	1	1	1	1	1	0	1	1	2	1	160	140	160	2	1	1	4	3	4	2
1	32	1	1	2	4	0	0	4.1	0	1	1	0	1	0	21	1	0	0	0	40	0	0	1	0	0	1	31	0	0	0	0	1	0	2	0	2	1	2	1	0	0	0	0	0	0	0	0	0	0
1	33	1	1	3	1	2	0	3	2	1	1	1	0	0	30	1	0	0	1	70	3	60	1	2	70	1	32	1	1	1	1	1	1	1	1	2	1	2	1	180	140	180	3	1	1	4	3	4	2
1	35	1	1	1	1	0	0	1	0	1	1	0	1	1	94	1	0	0	0	10	0	0	1	0	0	1	33	0	0	0	0	1	0	1	0	1	1	1	1	0	0	0	0	0	0	0	0	0	0
1	36	1	1	2	4	0	0	4.1	#NULL!	#NULL!	#NULL!	#NULL!	#NULL!	0	0	1	0	0	0	40	0	0	1	0	0	1	34	0	0	0	0	#NULL!	#NULL!	2	0	2	1	2	1	0	0	0	0	0	0	0	0	0	0
1	37	1	1	2	4	2	0	4.1	2	1	1	0	1	1	33	1	0	0	1	30	2	60	1	1	5	1	35	1	1	1	0	1	1	2	1	2	1	2	1	120	5	120	2	1	1	3	1	3	2
1	38	1	1	1	4	0	0	4.1	0	1	1	0	1	0	9	1	0	0	0	5	0	0	1	0	0	1	36	0	0	0	0	1	0	2	0	2	2	1	1	0	0	0	0	0	0	0	0	0	0
1	39	1	1	3	1	2	0	3	2	1	1	0	1	0	203	1	0	0	1	70	3	90	1	3	90	1	37	1	1	1	1	1	1	1	1	2	1	2	1	270	270	270	3	1	1	6	6	6	3
1	40	1	2	2	4	0	0	4.1	1	1	1	0	1	1	12	1	0	0	0	999	0	0	1	999	999	1	38	0	#NULL!	0	#NULL!	1	1	2	0	2	2	2	1	0	999	0	0	0	0	0	#NULL!	0	0
1	41	1	1	3	2	2	0	3	2	1	0	0	1	0	128	1	0	0	1	999	3	90	1	2	60	1	39	1	1	1	1	0	1	1	1	2	1	2	1	270	120	270	3	1	1	6	3	6	3
1	42	1	1	3	2	0	0	2	2	1	0	0	1	0	221	1	0	0	1	999	1	70	1	1	15	1	40	1	1	0	0	0	1	1	0	1	1	2	1	70	15	70	1	1	1	2	1	2	1
1	43	1	1	1	4	3	0	4.1	0	0	0	1	0	0	18	1	0	0	1	90	0	0	1	3	10	1	41	0	1	0	1	0	0	2	1	2	1	1	1	0	30	30	3	1	1	0	1	1	0
1	44	1	1	3	4	2	0	4.1	2	1	1	0	1	1	31	1	0	0	0	999	2	10	1	2	10	1	42	1	1	1	1	1	1	2	1	2	1	2	1	20	20	20	2	1	1	1	1	1	1
1	45	1	2	2	1	2	1	4.2	0	1	1	1	0	0	4	1	0	0	1	90	3	90	1	3	90	1	43	1	1	1	1	1	0	1	1	2	2	2	1	270	270	270	3	1	1	6	6	6	3
1	46	1	1	3	1	1	0	2	0	1	1	0	1	0	4	1	999	999	1	999	1	80	1	999	999	999	44	1	#NULL!	0	#NULL!	1	0	1	1	1	1	2	1	80	999	80	1	1	1	2	#NULL!	2	1
1	47	1	1	2	4	1	0	4.1	0	1	1	0	1	0	4	1	999	999	1	999	3	90	1	999	999	999	45	1	#NULL!	1	#NULL!	1	0	2	1	2	1	2	1	270	999	270	3	1	1	6	#NULL!	6	3
1	48	1	1	3	4	1	0	4.1	0	1	1	0	0	0	6	1	999	999	1	999	3	90	1	999	999	999	46	1	#NULL!	1	#NULL!	1	0	2	1	2	1	2	1	270	999	270	3	1	1	6	#NULL!	6	3
2	1	1	1	3	999	999	999	999	#NULL!	1	1	#NULL!	#NULL!	1	176	1	#NULL!	#NULL!	1	#NULL!	1	20	1	1	100	#NULL!	47	1	1	0	0	1	#NULL!	#NULL!	#NULL!	#NULL!	1	2	1	20	100	100	1	1	1	1	2	2	1
2	2	1	1	3	999	999	999	999	#NULL!	999	999	#NULL!	#NULL!	0	0	1	#NULL!	#NULL!	0	#NULL!	0	0	1	0	0	#NULL!	48	0	0	0	0	999	#NULL!	#NULL!	#NULL!	#NULL!	1	2	1	0	0	0	0	0	0	0	0	0	0
2	3	1	2	3	4	0	999	999	#NULL!	1	1	#NULL!	#NULL!	1	55	1	#NULL!	#NULL!	999	#NULL!	2	80	1	2	70	#NULL!	49	1	1	1	1	1	#NULL!	2	0	#NULL!	1	2	1	160	140	160	2	1	1	4	3	4	2
2	4	1	1	3	2	1	999	999	#NULL!	1	0	#NULL!	#NULL!	0	156	1	#NULL!	#NULL!	1	#NULL!	3	10	1	0	0	#NULL!	50	1	0	1	0	0	#NULL!	1	1	#NULL!	1	2	1	30	0	30	3	1	1	1	0	1	1
2	5	1	2	3	1	2	999	999	#NULL!	1	0	#NULL!	#NULL!	0	89	1	#NULL!	#NULL!	0	#NULL!	0	0	1	0	0	#NULL!	51	0	0	0	0	0	#NULL!	1	1	#NULL!	1	2	1	0	0	0	0	0	0	0	0	0	0
2	6	1	1	3	2	2	999	999	#NULL!	1	1	#NULL!	#NULL!	0	127	1	#NULL!	#NULL!	1	#NULL!	3	90	1	2	100	#NULL!	52	1	1	1	1	1	#NULL!	1	1	#NULL!	1	2	1	270	200	270	3	1	1	6	4	6	3
2	7	1	2	3	1	2	999	999	#NULL!	1	1	#NULL!	#NULL!	1	15	1	#NULL!	#NULL!	1	#NULL!	0	0	1	1	30	#NULL!	53	0	1	0	0	1	#NULL!	1	1	#NULL!	2	2	1	0	30	30	1	1	1	0	1	1	0
2	8	1	2	3	999	999	999	999	#NULL!	999	999	#NULL!	#NULL!	0	0	1	#NULL!	#NULL!	999	#NULL!	1	70	1	3	30	#NULL!	54	1	1	0	1	999	#NULL!	#NULL!	#NULL!	#NULL!	1	2	1	70	90	90	3	1	1	2	2	2	1
2	9	1	1	3	999	999	999	999	#NULL!	999	999	#NULL!	#NULL!	0	0	1	#NULL!	#NULL!	1	#NULL!	1	70	1	1	30	#NULL!	55	1	1	0	0	999	#NULL!	#NULL!	#NULL!	#NULL!	2	2	1	70	30	70	1	1	1	2	1	2	1
2	10	1	1	3	4	2	999	999	#NULL!	1	1	#NULL!	#NULL!	0	6	1	#NULL!	#NULL!	1	#NULL!	0	0	1	0	0	#NULL!	56	0	0	0	0	1	#NULL!	2	1	#NULL!	1	2	1	0	0	0	0	0	0	0	0	0	0
2	11	1	2	3	2	1	999	999	#NULL!	1	1	#NULL!	#NULL!	0	40	1	#NULL!	#NULL!	1	#NULL!	1	10	1	0	0	#NULL!	57	1	0	0	0	1	#NULL!	1	1	#NULL!	1	2	1	10	0	10	1	1	0	1	0	1	1
2	12	1	1	2	3	2	0	3	#NULL!	1	1	#NULL!	#NULL!	1	17	1	#NULL!	#NULL!	0	#NULL!	0	0	1	0	0	#NULL!	58	0	0	0	0	1	#NULL!	2	1	2	2	2	1	0	0	0	0	0	0	0	0	0	0
2	13	1	1	1	4	0	1	4.2	#NULL!	1	0	#NULL!	#NULL!	1	10	1	#NULL!	#NULL!	0	#NULL!	0	0	1	0	0	#NULL!	59	0	0	0	0	0	#NULL!	2	0	2	2	1	1	0	0	0	0	0	0	0	0	0	0
2	14	1	2	3	1	2	999	999	#NULL!	1	1	#NULL!	#NULL!	0	62	1	#NULL!	#NULL!	1	#NULL!	1	20	1	2	70	#NULL!	60	1	1	0	1	1	#NULL!	1	1	#NULL!	2	2	1	20	140	140	2	1	1	1	3	3	1
2	15	1	1	3	2	2	999	999	#NULL!	1	1	#NULL!	#NULL!	0	65	1	#NULL!	#NULL!	1	#NULL!	3	60	1	2	40	#NULL!	61	1	1	1	1	1	#NULL!	1	1	#NULL!	1	2	1	180	80	180	3	1	1	4	2	4	2
2	16	1	1	3	2	2	0	3	#NULL!	1	1	#NULL!	#NULL!	0	37	1	#NULL!	#NULL!	1	#NULL!	2	90	1	2	60	#NULL!	62	1	1	1	1	1	#NULL!	1	1	2	1	2	1	180	120	180	2	1	1	4	3	4	2
2	17	1	1	3	1	2	999	999	#NULL!	1	1	#NULL!	#NULL!	0	58	1	#NULL!	#NULL!	1	#NULL!	3	90	1	3	100	#NULL!	63	1	1	1	1	1	#NULL!	1	1	#NULL!	1	2	1	270	300	300	3	1	1	6	6	6	3
2	18	1	2	3	4	1	999	999	#NULL!	0	1	#NULL!	#NULL!	1	28	1	#NULL!	#NULL!	0	#NULL!	0	0	1	0	0	#NULL!	64	0	0	0	0	1	#NULL!	2	1	#NULL!	1	2	1	0	0	0	0	0	0	0	0	0	0
2	19	1	2	3	1	1	0	2	#NULL!	0	0	#NULL!	#NULL!	0	0	1	#NULL!	#NULL!	1	#NULL!	1	90	1	2	100	#NULL!	65	1	1	0	1	0	#NULL!	1	1	1	1	2	1	90	200	200	2	1	1	2	4	4	1
2	20	1	1	3	3	2	0	3	#NULL!	1	1	#NULL!	#NULL!	1	31	1	#NULL!	#NULL!	1	#NULL!	3	90	1	2	80	#NULL!	66	1	1	1	1	1	#NULL!	2	1	2	1	2	1	270	160	270	3	1	1	6	4	6	3
2	21	1	1	3	4	1	0	4.1	#NULL!	1	1	#NULL!	#NULL!	0	52	1	#NULL!	#NULL!	1	#NULL!	3	90	1	999	999	#NULL!	67	1	#NULL!	1	#NULL!	1	#NULL!	2	1	2	1	2	1	270	999	270	3	1	1	6	#NULL!	6	3
2	22	1	2	2	999	999	999	999	#NULL!	1	1	#NULL!	#NULL!	0	47	1	#NULL!	#NULL!	0	#NULL!	0	0	1	0	0	#NULL!	68	0	0	0	0	1	#NULL!	#NULL!	#NULL!	#NULL!	2	2	1	0	0	0	0	0	0	0	0	0	0
2	23	1	1	3	4	2	0	4.1	#NULL!	1	1	#NULL!	#NULL!	0	44	1	#NULL!	#NULL!	1	#NULL!	2	70	1	2	100	#NULL!	69	1	1	1	1	1	#NULL!	2	1	2	1	2	1	140	200	200	2	1	1	3	4	4	2
2	24	1	1	3	1	0	0	1	#NULL!	1	0	#NULL!	#NULL!	0	22	1	#NULL!	#NULL!	1	#NULL!	2	80	1	3	70	#NULL!	70	1	1	1	1	0	#NULL!	1	0	1	2	2	1	160	210	210	3	1	1	4	5	5	2
2	25	1	1	3	3	2	999	999	#NULL!	1	1	#NULL!	#NULL!	1	27	1	#NULL!	#NULL!	1	#NULL!	3	90	1	2	70	#NULL!	71	1	1	1	1	1	#NULL!	2	1	#NULL!	1	2	1	270	140	270	3	1	1	6	3	6	3
2	27	1	2	#NULL!	999	999	999	999	#NULL!	999	999	#NULL!	#NULL!	0	0	1	#NULL!	#NULL!	0	#NULL!	999	999	999	0	0	#NULL!	72	#NULL!	0	#NULL!	0	999	#NULL!	#NULL!	#NULL!	#NULL!	2	#NULL!	1	999	0	0	0	0	0	#NULL!	0	0	#NULL!
2	28	1	1	3	4	2	999	999	#NULL!	1	1	#NULL!	#NULL!	1	34	1	#NULL!	#NULL!	0	#NULL!	999	999	999	1	10	#NULL!	73	#NULL!	1	#NULL!	0	1	#NULL!	2	1	#NULL!	2	2	1	999	10	10	1	1	0	#NULL!	1	1	#NULL!
2	29	1	2	3	3	0	0	3	#NULL!	1	1	#NULL!	#NULL!	0	84	1	#NULL!	#NULL!	1	#NULL!	999	999	999	2	90	#NULL!	74	#NULL!	1	#NULL!	1	1	#NULL!	2	0	2	1	2	1	999	180	180	2	1	1	#NULL!	4	4	#NULL!
2	30	1	2	3	1	1	0	2	#NULL!	1	0	#NULL!	#NULL!	0	17	1	#NULL!	#NULL!	0	#NULL!	999	999	999	0	0	#NULL!	75	#NULL!	0	#NULL!	0	0	#NULL!	1	1	1	2	2	1	999	0	0	0	0	0	#NULL!	0	0	#NULL!
2	31	1	2	3	2	0	999	999	#NULL!	999	999	#NULL!	#NULL!	0	43	1	#NULL!	#NULL!	0	#NULL!	999	999	999	2	100	#NULL!	76	#NULL!	1	#NULL!	1	999	#NULL!	1	0	#NULL!	1	2	1	999	200	200	2	1	1	#NULL!	4	4	#NULL!
2	32	1	2	3	3	1	999	999	#NULL!	1	1	#NULL!	#NULL!	0	31	1	#NULL!	#NULL!	0	#NULL!	999	999	999	0	0	#NULL!	77	#NULL!	0	#NULL!	0	1	#NULL!	2	1	#NULL!	1	2	1	999	0	0	0	0	0	#NULL!	0	0	#NULL!
2	33	1	2	3	2	0	0	2	#NULL!	1	0	#NULL!	#NULL!	1	43	1	#NULL!	#NULL!	1	#NULL!	999	999	999	3	100	#NULL!	78	#NULL!	1	#NULL!	1	0	#NULL!	1	0	1	1	2	1	999	300	300	3	1	1	#NULL!	6	6	#NULL!
2	34	1	1	1	999	999	999	999	#NULL!	999	999	#NULL!	#NULL!	0	0	1	#NULL!	#NULL!	0	#NULL!	999	999	999	0	0	#NULL!	79	#NULL!	0	#NULL!	0	999	#NULL!	#NULL!	#NULL!	#NULL!	1	1	1	999	0	0	0	0	0	#NULL!	0	0	#NULL!
2	35	1	2	3	2	2	999	999	#NULL!	1	0	#NULL!	#NULL!	0	156	1	#NULL!	#NULL!	0	#NULL!	999	999	999	3	100	#NULL!	80	#NULL!	1	#NULL!	1	0	#NULL!	1	1	#NULL!	1	2	1	999	300	300	3	1	1	#NULL!	6	6	#NULL!
2	36	1	2	1	4	2	999	999	#NULL!	1	0	#NULL!	#NULL!	1	0	1	#NULL!	#NULL!	0	#NULL!	999	999	999	0	0	#NULL!	81	#NULL!	0	#NULL!	0	0	#NULL!	2	1	#NULL!	2	1	1	999	0	0	0	0	0	#NULL!	0	0	#NULL!
2	37	1	1	3	1	2	0	3	#NULL!	1	1	#NULL!	#NULL!	1	28	1	#NULL!	#NULL!	1	#NULL!	999	999	999	3	100	#NULL!	82	#NULL!	1	#NULL!	1	1	#NULL!	1	1	2	1	2	1	999	300	300	3	1	1	#NULL!	6	6	#NULL!
2	38	1	1	3	2	2	999	999	#NULL!	1	1	#NULL!	#NULL!	0	8	1	#NULL!	#NULL!	1	#NULL!	999	999	999	3	70	#NULL!	83	#NULL!	1	#NULL!	1	1	#NULL!	1	1	#NULL!	1	2	1	999	210	210	3	1	1	#NULL!	5	5	#NULL!
2	39	1	1	1	2	0	0	2	#NULL!	1	0	#NULL!	#NULL!	0	57	1	#NULL!	#NULL!	0	#NULL!	999	999	999	0	0	#NULL!	84	#NULL!	0	#NULL!	0	0	#NULL!	1	0	1	1	1	1	999	0	0	0	0	0	#NULL!	0	0	#NULL!
2	40	1	1	3	1	0	999	999	#NULL!	1	0	#NULL!	#NULL!	0	141	1	#NULL!	#NULL!	1	#NULL!	999	999	999	2	40	#NULL!	85	#NULL!	1	#NULL!	1	0	#NULL!	1	0	#NULL!	1	2	1	999	80	80	2	1	1	#NULL!	2	2	#NULL!
2	41	1	2	3	2	0	999	999	#NULL!	1	0	#NULL!	#NULL!	0	65	1	#NULL!	#NULL!	1	#NULL!	999	999	999	1	20	#NULL!	86	#NULL!	1	#NULL!	0	0	#NULL!	1	0	#NULL!	1	2	1	999	20	20	1	1	1	#NULL!	1	1	#NULL!
2	43	1	1	3	1	1	999	999	#NULL!	1	0	#NULL!	#NULL!	0	80	1	#NULL!	#NULL!	1	#NULL!	999	999	999	2	50	#NULL!	87	#NULL!	1	#NULL!	1	0	#NULL!	1	1	#NULL!	1	2	1	999	100	100	2	1	1	#NULL!	2	2	#NULL!
2	44	1	1	3	2	1	0	2	#NULL!	999	999	#NULL!	#NULL!	0	55	1	#NULL!	#NULL!	1	#NULL!	999	999	999	2	80	#NULL!	88	#NULL!	1	#NULL!	1	999	#NULL!	1	1	1	2	2	1	999	160	160	2	1	1	#NULL!	4	4	#NULL!
2	46	1	2	3	1	2	0	3	#NULL!	1	1	#NULL!	#NULL!	0	58	1	#NULL!	#NULL!	1	#NULL!	999	999	999	3	90	#NULL!	89	#NULL!	1	#NULL!	1	1	#NULL!	1	1	2	1	2	1	999	270	270	3	1	1	#NULL!	6	6	#NULL!
2	47	1	2	3	3	1	0	3	#NULL!	1	1	#NULL!	#NULL!	0	43	1	#NULL!	#NULL!	1	#NULL!	999	999	999	0	0	#NULL!	90	#NULL!	0	#NULL!	0	1	#NULL!	2	1	2	1	2	1	999	0	0	0	0	0	#NULL!	0	0	#NULL!
2	48	1	1	2	1	1	0	2	#NULL!	1	0	#NULL!	#NULL!	0	9	1	#NULL!	#NULL!	1	#NULL!	3	90	3	3	90	#NULL!	91	1	1	1	1	0	#NULL!	1	1	1	1	2	1	270	270	270	3	1	1	6	6	6	3
2	49	1	1	3	4	0	999	999	#NULL!	1	1	#NULL!	#NULL!	0	12	1	#NULL!	#NULL!	0	#NULL!	0	0	2	2	30	#NULL!	92	0	1	0	1	1	#NULL!	2	0	#NULL!	1	2	1	0	60	60	2	1	1	0	2	2	0
2	50	1	1	3	1	0	0	1	#NULL!	1	0	#NULL!	#NULL!	0	10	1	#NULL!	#NULL!	1	#NULL!	1	10	3	1	10	#NULL!	93	1	1	0	0	0	#NULL!	1	0	1	2	2	1	10	10	10	1	1	0	1	1	1	1
2	51	1	1	3	4	2	0	4.1	#NULL!	1	1	#NULL!	#NULL!	0	8	1	#NULL!	#NULL!	1	#NULL!	999	999	2	2	40	#NULL!	94	#NULL!	1	#NULL!	1	1	#NULL!	2	1	2	1	2	1	999	80	80	2	1	1	#NULL!	2	2	#NULL!
2	52	1	1	1	4	2	0	4.1	#NULL!	1	1	#NULL!	#NULL!	0	14	1	#NULL!	#NULL!	0	#NULL!	0	0	2	0	0	#NULL!	95	0	0	0	0	1	#NULL!	2	1	2	1	1	1	0	0	0	0	0	0	0	0	0	0
2	53	1	2	3	3	0	999	999	#NULL!	1	0	#NULL!	#NULL!	1	15	1	#NULL!	#NULL!	0	#NULL!	999	999	2	0	0	#NULL!	96	#NULL!	0	#NULL!	0	0	#NULL!	2	0	#NULL!	1	2	1	999	0	0	0	0	0	#NULL!	0	0	#NULL!
2	54	1	1	3	2	0	0	2	#NULL!	1	0	#NULL!	#NULL!	0	20	1	#NULL!	#NULL!	1	#NULL!	0	0	2	2	90	#NULL!	97	0	1	0	1	0	#NULL!	1	0	1	1	2	1	0	180	180	2	1	1	0	4	4	0
2	55	1	2	3	3	1	999	999	#NULL!	1	1	#NULL!	#NULL!	0	42	1	#NULL!	#NULL!	0	#NULL!	999	999	2	2	100	#NULL!	98	#NULL!	1	#NULL!	1	1	#NULL!	2	1	#NULL!	1	2	1	999	200	200	2	1	1	#NULL!	4	4	#NULL!
2	56	1	2	1	3	2	0	3	#NULL!	1	1	#NULL!	#NULL!	1	6	1	#NULL!	#NULL!	0	#NULL!	0	0	2	0	0	#NULL!	99	0	0	0	0	1	#NULL!	2	1	2	2	1	1	0	0	0	0	0	0	0	0	0	0
2	57	1	1	3	4	2	999	999	#NULL!	1	1	#NULL!	#NULL!	0	66	1	#NULL!	#NULL!	1	#NULL!	0	0	2	2	70	#NULL!	100	0	1	0	1	1	#NULL!	2	1	#NULL!	1	2	1	0	140	140	2	1	1	0	3	3	0
2	58	1	1	3	2	2	0	3	#NULL!	1	1	#NULL!	#NULL!	0	44	1	#NULL!	#NULL!	1	#NULL!	1	90	2	2	50	#NULL!	101	1	1	0	1	1	#NULL!	1	1	2	1	2	1	90	100	100	2	1	1	2	2	2	1
2	59	1	1	3	1	0	999	999	#NULL!	1	0	#NULL!	#NULL!	0	46	1	#NULL!	#NULL!	1	#NULL!	0	0	2	3	50	#NULL!	102	0	1	0	1	0	#NULL!	1	0	#NULL!	1	2	1	0	150	150	3	1	1	0	3	3	0
2	60	1	1	1	1	0	0	1	#NULL!	1	0	#NULL!	#NULL!	0	63	1	#NULL!	#NULL!	0	#NULL!	0	0	2	1	10	#NULL!	103	0	1	0	0	0	#NULL!	1	0	1	2	1	1	0	10	10	1	1	0	0	1	1	0
2	61	1	1	3	4	2	999	999	#NULL!	1	1	#NULL!	#NULL!	1	25	1	#NULL!	#NULL!	1	#NULL!	2	90	2	3	70	#NULL!	104	1	1	1	1	1	#NULL!	2	1	#NULL!	2	2	1	180	210	210	3	1	1	4	5	5	2
2	62	1	1	3	4	1	999	999	#NULL!	1	1	#NULL!	#NULL!	1	94	1	#NULL!	#NULL!	1	#NULL!	0	0	2	0	0	#NULL!	105	0	0	0	0	1	#NULL!	2	1	#NULL!	1	2	1	0	0	0	0	0	0	0	0	0	0
2	63	1	1	1	1	1	999	999	#NULL!	1	0	#NULL!	#NULL!	0	72	1	#NULL!	#NULL!	0	#NULL!	0	0	2	0	0	#NULL!	106	0	0	0	0	0	#NULL!	1	1	#NULL!	2	1	1	0	0	0	0	0	0	0	0	0	0
2	64	1	1	3	3	0	999	999	#NULL!	1	1	#NULL!	#NULL!	1	78	1	#NULL!	#NULL!	1	#NULL!	0	0	2	2	40	#NULL!	107	0	1	0	1	1	#NULL!	2	0	#NULL!	1	2	1	0	80	80	2	1	1	0	2	2	0
2	65	1	1	3	4	2	999	999	#NULL!	1	1	#NULL!	#NULL!	0	167	1	#NULL!	#NULL!	1	#NULL!	1	90	2	3	100	#NULL!	108	1	1	0	1	1	#NULL!	2	1	#NULL!	1	2	1	90	300	300	3	1	1	2	6	6	1
2	66	1	1	3	999	999	999	999	#NULL!	1	1	#NULL!	#NULL!	0	86	1	#NULL!	#NULL!	1	#NULL!	999	999	2	3	100	#NULL!	109	#NULL!	1	#NULL!	1	1	#NULL!	#NULL!	#NULL!	#NULL!	1	2	1	999	300	300	3	1	1	#NULL!	6	6	#NULL!
2	67	1	1	1	4	0	0	4.1	#NULL!	1	1	#NULL!	#NULL!	1	46	1	#NULL!	#NULL!	0	#NULL!	0	0	2	1	10	#NULL!	110	0	1	0	0	1	#NULL!	2	0	2	1	1	1	0	10	10	1	1	0	0	1	1	0
2	68	1	1	3	1	1	0	2	#NULL!	1	1	#NULL!	#NULL!	0	58	1	#NULL!	#NULL!	1	#NULL!	999	999	2	2	30	#NULL!	111	#NULL!	1	#NULL!	1	1	#NULL!	1	1	1	2	2	1	999	60	60	2	1	1	#NULL!	2	2	#NULL!
2	69	1	1	3	4	0	0	4.1	#NULL!	1	1	#NULL!	#NULL!	0	66	1	#NULL!	#NULL!	1	#NULL!	0	0	2	1	60	#NULL!	112	0	1	0	0	1	#NULL!	2	0	2	1	2	1	0	60	60	1	1	1	0	2	2	0
2	70	1	2	3	4	2	1	4.2	#NULL!	1	0	#NULL!	#NULL!	1	0	1	#NULL!	#NULL!	999	#NULL!	0	0	2	0	0	#NULL!	113	0	0	0	0	0	#NULL!	2	1	2	2	2	1	0	0	0	0	0	0	0	0	0	0
2	72	1	2	3	2	0	999	999	#NULL!	1	1	#NULL!	#NULL!	0	54	1	#NULL!	#NULL!	1	#NULL!	0	0	2	1	40	#NULL!	114	0	1	0	0	1	#NULL!	1	0	#NULL!	1	2	1	0	40	40	1	1	1	0	1	1	0
2	73	1	1	3	4	2	0	4.1	#NULL!	1	0	#NULL!	#NULL!	0	62	1	#NULL!	#NULL!	1	#NULL!	999	999	2	1	5	#NULL!	115	#NULL!	1	#NULL!	0	0	#NULL!	2	1	2	2	2	1	999	5	5	1	1	0	#NULL!	1	1	#NULL!
2	75	1	1	3	999	999	999	999	#NULL!	1	1	#NULL!	#NULL!	0	49	1	#NULL!	#NULL!	0	#NULL!	0	0	2	2	30	#NULL!	116	0	1	0	1	1	#NULL!	#NULL!	#NULL!	#NULL!	1	2	1	0	60	60	2	1	1	0	2	2	0
2	76	1	1	2	3	2	0	3	#NULL!	1	1	#NULL!	#NULL!	0	34	1	#NULL!	#NULL!	0	#NULL!	999	999	2	0	0	#NULL!	117	#NULL!	0	#NULL!	0	1	#NULL!	2	1	2	2	2	1	999	0	0	0	0	0	#NULL!	0	0	#NULL!
2	77	1	1	3	1	2	0	3	#NULL!	1	1	#NULL!	#NULL!	#NULL!	43	1	#NULL!	#NULL!	1	#NULL!	0	0	2	3	30	#NULL!	118	0	1	0	1	1	#NULL!	1	1	2	1	2	1	0	90	90	3	1	1	0	2	2	0
2	78	1	1	2	1	2	0	3	#NULL!	1	1	#NULL!	#NULL!	0	45	1	#NULL!	#NULL!	1	#NULL!	0	0	2	1	20	#NULL!	119	0	1	0	0	1	#NULL!	1	1	2	1	2	1	0	20	20	1	1	1	0	1	1	0
2	79	1	1	3	4	0	0	4.1	#NULL!	1	0	#NULL!	#NULL!	1	11	1	#NULL!	#NULL!	1	#NULL!	0	0	2	2	40	#NULL!	120	0	1	0	1	0	#NULL!	2	0	2	2	2	1	0	80	80	2	1	1	0	2	2	0
2	80	1	1	3	2	2	0	3	#NULL!	1	1	#NULL!	#NULL!	1	39	1	#NULL!	#NULL!	1	#NULL!	1	90	2	3	80	#NULL!	121	1	1	0	1	1	#NULL!	1	1	2	1	2	1	90	240	240	3	1	1	2	5	5	1
2	81	1	1	3	2	1	999	999	#NULL!	1	1	#NULL!	#NULL!	0	52	1	#NULL!	#NULL!	1	#NULL!	0	0	2	2	50	#NULL!	122	0	1	0	1	1	#NULL!	1	1	#NULL!	1	2	1	0	100	100	2	1	1	0	2	2	0
2	82	1	1	3	1	0	0	1	#NULL!	1	0	#NULL!	#NULL!	0	3	1	#NULL!	#NULL!	0	#NULL!	999	999	2	1	10	#NULL!	123	#NULL!	1	#NULL!	0	0	#NULL!	1	0	1	2	2	1	999	10	10	1	1	0	#NULL!	1	1	#NULL!
2	83	1	1	3	2	0	0	2	#NULL!	1	1	#NULL!	#NULL!	0	66	1	#NULL!	#NULL!	1	#NULL!	999	999	2	2	80	#NULL!	124	#NULL!	1	#NULL!	1	1	#NULL!	1	0	1	1	2	1	999	160	160	2	1	1	#NULL!	4	4	#NULL!
2	84	1	2	3	3	1	999	999	#NULL!	1	1	#NULL!	#NULL!	0	84	1	#NULL!	#NULL!	1	#NULL!	0	0	2	1	20	#NULL!	125	0	1	0	0	1	#NULL!	2	1	#NULL!	1	2	1	0	20	20	1	1	1	0	1	1	0
2	85	1	1	3	1	2	0	3	#NULL!	1	0	#NULL!	#NULL!	0	69	1	#NULL!	#NULL!	1	#NULL!	3	90	2	3	100	#NULL!	126	1	1	1	1	0	#NULL!	1	1	2	1	2	1	270	300	300	3	1	1	6	6	6	3
2	86	1	1	3	1	2	0	3	#NULL!	1	1	#NULL!	#NULL!	0	36	1	#NULL!	#NULL!	1	#NULL!	1	90	2	3	60	#NULL!	127	1	1	0	1	1	#NULL!	1	1	2	1	2	1	90	180	180	3	1	1	2	4	4	1
2	87	1	2	3	2	1	0	2	#NULL!	1	1	#NULL!	#NULL!	0	49	1	#NULL!	#NULL!	0	#NULL!	2	90	2	3	80	#NULL!	128	1	1	1	1	1	#NULL!	1	1	1	2	2	1	180	240	240	3	1	1	4	5	5	2
2	88	1	2	3	1	1	0	2	#NULL!	1	1	#NULL!	#NULL!	1	16	1	#NULL!	#NULL!	1	#NULL!	0	0	2	2	30	#NULL!	129	0	1	0	1	1	#NULL!	1	1	1	2	2	1	0	60	60	2	1	1	0	2	2	0
2	89	1	2	3	4	1	0	4.1	#NULL!	1	1	#NULL!	#NULL!	0	43	1	#NULL!	#NULL!	1	#NULL!	2	90	2	3	100	#NULL!	130	1	1	1	1	1	#NULL!	2	1	2	1	2	1	180	300	300	3	1	1	4	6	6	2
2	90	1	1	3	2	0	0	2	#NULL!	1	1	#NULL!	#NULL!	0	80	1	#NULL!	#NULL!	1	#NULL!	0	0	2	2	20	#NULL!	131	0	1	0	1	1	#NULL!	1	0	1	1	2	1	0	40	40	2	1	1	0	1	1	0
2	91	1	1	1	1	2	0	3	#NULL!	1	1	#NULL!	#NULL!	0	60	1	#NULL!	#NULL!	0	#NULL!	0	0	2	0	0	#NULL!	132	0	0	0	0	1	#NULL!	1	1	2	2	1	1	0	0	0	0	0	0	0	0	0	0
2	92	1	1	3	4	2	999	999	#NULL!	1	1	#NULL!	#NULL!	0	48	1	#NULL!	#NULL!	0	#NULL!	3	90	2	1	80	#NULL!	133	1	1	1	0	1	#NULL!	2	1	#NULL!	1	2	1	270	80	270	3	1	1	6	2	6	3
2	93	1	1	3	3	2	0	3	#NULL!	1	1	#NULL!	#NULL!	0	76	1	#NULL!	#NULL!	0	#NULL!	0	0	2	0	0	#NULL!	134	0	0	0	0	1	#NULL!	2	1	2	1	2	1	0	0	0	0	0	0	0	0	0	0
2	95	1	1	3	4	1	999	999	#NULL!	999	999	#NULL!	#NULL!	0	0	1	#NULL!	#NULL!	1	#NULL!	0	0	1	#NULL!	#NULL!	#NULL!	135	0	#NULL!	0	#NULL!	999	#NULL!	2	1	#NULL!	1	2	1	0	999	0	0	0	0	0	#NULL!	0	0
2	97	1	1	3	4	0	0	4.1	#NULL!	1	1	#NULL!	#NULL!	0	17	1	#NULL!	#NULL!	1	#NULL!	2	90	1	#NULL!	#NULL!	#NULL!	136	1	#NULL!	1	#NULL!	1	#NULL!	2	0	2	1	2	1	180	999	180	2	1	1	4	#NULL!	4	2
2	99	1	1	1	3	1	1	4.2	#NULL!	1	0	#NULL!	#NULL!	#NULL!	#NULL!	1	#NULL!	#NULL!	0	#NULL!	0	0	1	#NULL!	#NULL!	#NULL!	137	0	#NULL!	0	#NULL!	0	#NULL!	2	1	2	2	1	1	0	999	0	0	0	0	0	#NULL!	0	0
2	100	1	1	3	3	1	0	3	#NULL!	1	0	#NULL!	#NULL!	0	36	1	#NULL!	#NULL!	1	#NULL!	3	50	1	#NULL!	#NULL!	#NULL!	138	1	#NULL!	1	#NULL!	0	#NULL!	2	1	2	1	2	1	150	999	150	3	1	1	3	#NULL!	3	2
2	101	1	2	3	4	0	0	4.1	#NULL!	1	1	#NULL!	#NULL!	0	41	1	#NULL!	#NULL!	0	#NULL!	0	0	1	#NULL!	#NULL!	#NULL!	139	0	#NULL!	0	#NULL!	1	#NULL!	2	0	2	2	2	1	0	999	0	0	0	0	0	#NULL!	0	0
3	1	1	1	3	4	3	0	4.1	0	0	1	1	0	1	3	1	#NULL!	#NULL!	1	#NULL!	3	#NULL!	1	999	999	999	140	1	#NULL!	1	#NULL!	1	0	2	1	2	1	2	1	999	999	#NULL!	3	1	1	#NULL!	#NULL!	#NULL!	#NULL!
3	2	1	1	3	3	3	0	4.1	0	1	1	1	0	1	13	1	#NULL!	#NULL!	1	#NULL!	2	#NULL!	1	999	999	999	141	1	#NULL!	1	#NULL!	1	0	2	1	2	1	2	1	999	999	#NULL!	2	1	1	#NULL!	#NULL!	#NULL!	#NULL!
3	3	1	1	3	#NULL!	3	0	4.1	0	0	0	1	0	1	7	1	#NULL!	#NULL!	1	#NULL!	3	#NULL!	1	999	999	999	142	1	#NULL!	1	#NULL!	0	0	#NULL!	1	2	1	2	1	999	999	#NULL!	3	1	1	#NULL!	#NULL!	#NULL!	#NULL!
3	4	1	2	3	3	1	0	3	0	1	1	0	1	0	19	1	#NULL!	#NULL!	1	#NULL!	0	0	1	999	999	999	143	0	#NULL!	0	#NULL!	1	0	2	1	2	1	2	1	0	999	0	0	0	0	0	#NULL!	0	0
3	5	1	1	3	1	1	0	2	0	0	0	1	0	1	8	1	#NULL!	#NULL!	1	#NULL!	2	#NULL!	1	999	999	999	144	1	#NULL!	1	#NULL!	0	0	1	1	1	1	2	1	999	999	#NULL!	2	1	1	#NULL!	#NULL!	#NULL!	#NULL!
3	7	1	1	3	2	3	0	4.1	0	1	1	0	0	0	17	1	#NULL!	#NULL!	1	#NULL!	1	#NULL!	1	999	999	999	145	1	#NULL!	0	#NULL!	1	0	1	1	2	1	2	1	999	999	#NULL!	1	1	1	#NULL!	#NULL!	#NULL!	#NULL!
3	8	1	1	3	3	1	0	3	0	1	1	0	1	0	15	1	#NULL!	#NULL!	1	#NULL!	0	0	1	999	999	999	146	0	#NULL!	0	#NULL!	1	0	2	1	2	1	2	1	0	999	0	0	0	0	0	#NULL!	0	0
3	9	1	1	3	2	2	0	3	0	1	1	0	1	0	16	1	#NULL!	#NULL!	1	#NULL!	3	#NULL!	1	999	999	999	147	1	#NULL!	1	#NULL!	1	0	1	1	2	1	2	1	999	999	#NULL!	3	1	1	#NULL!	#NULL!	#NULL!	#NULL!
3	10	1	1	3	4	3	0	4.1	0	1	1	0	1	0	19	1	#NULL!	#NULL!	0	#NULL!	1	#NULL!	1	999	999	999	148	1	#NULL!	0	#NULL!	1	0	2	1	2	1	2	1	999	999	#NULL!	1	1	1	#NULL!	#NULL!	#NULL!	#NULL!
3	11	1	2	3	4	2	0	4.1	0	0	0	0	0	1	5	1	#NULL!	#NULL!	1	#NULL!	3	90	1	999	999	999	149	1	#NULL!	1	#NULL!	0	0	2	1	2	1	2	1	270	999	270	3	1	1	6	#NULL!	6	3
3	12	1	1	3	4	3	0	4.1	0	1	1	0	1	0	15	1	#NULL!	#NULL!	1	#NULL!	3	#NULL!	1	999	999	999	150	1	#NULL!	1	#NULL!	1	0	2	1	2	2	2	1	999	999	#NULL!	3	1	1	#NULL!	#NULL!	#NULL!	#NULL!
3	13	1	1	3	4	0	0	4.1	0	1	1	0	0	0	13	1	#NULL!	#NULL!	1	#NULL!	3	#NULL!	1	999	999	999	151	1	#NULL!	1	#NULL!	1	0	2	0	2	1	2	1	999	999	#NULL!	3	1	1	#NULL!	#NULL!	#NULL!	#NULL!
3	14	1	2	3	2	3	0	4.1	0	1	1	0	1	0	15	1	#NULL!	#NULL!	1	#NULL!	2	#NULL!	1	999	999	999	152	1	#NULL!	1	#NULL!	1	0	1	1	2	1	2	1	999	999	#NULL!	2	1	1	#NULL!	#NULL!	#NULL!	#NULL!
3	15	1	1	3	2	3	0	4.1	0	1	1	0	1	0	14	1	#NULL!	#NULL!	1	#NULL!	2	#NULL!	1	999	999	999	153	1	#NULL!	1	#NULL!	1	0	1	1	2	1	2	1	999	999	#NULL!	2	1	1	#NULL!	#NULL!	#NULL!	#NULL!
3	16	1	2	3	2	1	0	2	0	1	1	0	1	0	14	1	#NULL!	#NULL!	1	#NULL!	1	#NULL!	1	999	999	999	154	1	#NULL!	0	#NULL!	1	0	1	1	1	1	2	1	999	999	#NULL!	1	1	1	#NULL!	#NULL!	#NULL!	#NULL!
3	17	1	1	3	2	2	0	3	0	1	1	0	1	0	16	1	#NULL!	#NULL!	1	#NULL!	3	90	1	999	999	999	155	1	#NULL!	1	#NULL!	1	0	1	1	2	1	2	1	270	999	270	3	1	1	6	#NULL!	6	3
3	18	1	1	3	1	3	0	4.1	0	0	1	1	0	1	3	1	#NULL!	#NULL!	1	#NULL!	3	#NULL!	1	999	999	999	156	1	#NULL!	1	#NULL!	1	0	1	1	2	1	2	1	999	999	#NULL!	3	1	1	#NULL!	#NULL!	#NULL!	#NULL!
3	19	1	1	3	4	3	0	4.1	0	0	0	0	0	1	3	1	#NULL!	#NULL!	1	#NULL!	1	#NULL!	1	999	999	999	157	1	#NULL!	0	#NULL!	0	0	2	1	2	1	2	1	999	999	#NULL!	1	1	1	#NULL!	#NULL!	#NULL!	#NULL!
3	20	1	1	3	4	0	0	4.1	0	1	1	0	1	0	11	1	#NULL!	#NULL!	1	#NULL!	2	#NULL!	1	999	999	999	158	1	#NULL!	1	#NULL!	1	0	2	0	2	1	2	1	999	999	#NULL!	2	1	1	#NULL!	#NULL!	#NULL!	#NULL!
3	21	1	1	3	3	3	0	4.1	0	1	1	1	0	1	9	1	#NULL!	#NULL!	1	#NULL!	3	#NULL!	1	999	999	999	159	1	#NULL!	1	#NULL!	1	0	2	1	2	1	2	1	999	999	#NULL!	3	1	1	#NULL!	#NULL!	#NULL!	#NULL!
3	22	1	1	3	4	2	0	4.1	0	0	0	1	0	1	13	1	#NULL!	#NULL!	1	#NULL!	2	#NULL!	1	999	999	999	160	1	#NULL!	1	#NULL!	0	0	2	1	2	2	2	1	999	999	#NULL!	2	1	1	#NULL!	#NULL!	#NULL!	#NULL!
3	23	1	1	3	1	3	0	4.1	0	0	0	1	0	1	1	1	#NULL!	#NULL!	999	#NULL!	3	90	1	999	999	999	161	1	#NULL!	1	#NULL!	0	0	1	1	2	2	2	1	270	999	270	3	1	1	6	#NULL!	6	3
3	24	1	1	3	4	0	1	4.2	0	0	0	1	0	1	3	1	#NULL!	#NULL!	1	#NULL!	3	#NULL!	1	999	999	999	162	1	#NULL!	1	#NULL!	0	0	2	0	2	1	2	1	999	999	#NULL!	3	1	1	#NULL!	#NULL!	#NULL!	#NULL!
3	25	1	1	3	4	3	0	4.1	0	1	1	0	0	1	18	1	#NULL!	#NULL!	999	#NULL!	2	#NULL!	1	999	999	999	163	1	#NULL!	1	#NULL!	1	0	2	1	2	1	2	1	999	999	#NULL!	2	1	1	#NULL!	#NULL!	#NULL!	#NULL!
3	26	1	1	3	1	3	1	4.2	0	0	0	0	0	1	0	1	#NULL!	#NULL!	1	#NULL!	1	#NULL!	1	999	999	999	164	1	#NULL!	0	#NULL!	0	0	1	1	2	1	2	1	999	999	#NULL!	1	1	1	#NULL!	#NULL!	#NULL!	#NULL!
3	27	1	2	3	1	3	0	4.1	0	0	1	1	0	1	11	1	#NULL!	#NULL!	0	#NULL!	3	90	1	999	999	999	165	1	#NULL!	1	#NULL!	1	0	1	1	2	1	2	1	270	999	270	3	1	1	6	#NULL!	6	3
3	28	1	2	3	4	3	1	4.2	0	0	1	1	0	1	7	1	#NULL!	#NULL!	0	#NULL!	3	#NULL!	1	999	999	999	166	1	#NULL!	1	#NULL!	1	0	2	1	2	1	2	1	999	999	#NULL!	3	1	1	#NULL!	#NULL!	#NULL!	#NULL!
3	29	1	2	3	1	3	0	4.1	0	0	0	1	0	1	2	1	#NULL!	#NULL!	1	#NULL!	3	90	1	999	999	999	167	1	#NULL!	1	#NULL!	0	0	1	1	2	1	2	1	270	999	270	3	1	1	6	#NULL!	6	3
3	30	1	2	3	1	1	1	4.2	0	1	1	0	1	0	28	1	#NULL!	#NULL!	1	#NULL!	3	#NULL!	1	999	999	999	168	1	#NULL!	1	#NULL!	1	0	1	1	2	1	2	1	999	999	#NULL!	3	1	1	#NULL!	#NULL!	#NULL!	#NULL!
3	31	1	1	3	4	1	0	4.1	0	0	1	1	0	1	9	1	#NULL!	#NULL!	1	#NULL!	3	#NULL!	1	999	999	999	169	1	#NULL!	1	#NULL!	1	0	2	1	2	1	2	1	999	999	#NULL!	3	1	1	#NULL!	#NULL!	#NULL!	#NULL!
3	32	1	2	3	4	0	0	4.1	0	0	0	1	0	1	3	1	#NULL!	#NULL!	1	#NULL!	2	#NULL!	1	999	999	999	170	1	#NULL!	1	#NULL!	0	0	2	0	2	2	2	1	999	999	#NULL!	2	1	1	#NULL!	#NULL!	#NULL!	#NULL!
3	33	1	1	3	1	2	0	3	0	1	1	0	1	0	26	1	#NULL!	#NULL!	1	#NULL!	2	#NULL!	1	999	999	999	171	1	#NULL!	1	#NULL!	1	0	1	1	2	1	2	1	999	999	#NULL!	2	1	1	#NULL!	#NULL!	#NULL!	#NULL!
3	34	1	2	3	2	3	0	4.1	0	0	1	1	0	1	9	1	#NULL!	#NULL!	1	#NULL!	3	#NULL!	1	999	999	999	172	1	#NULL!	1	#NULL!	1	0	1	1	2	1	2	1	999	999	#NULL!	3	1	1	#NULL!	#NULL!	#NULL!	#NULL!
3	35	1	1	3	2	3	0	4.1	0	1	1	0	0	1	9	1	#NULL!	#NULL!	0	#NULL!	3	#NULL!	1	999	999	999	173	1	#NULL!	1	#NULL!	1	0	1	1	2	1	2	1	999	999	#NULL!	3	1	1	#NULL!	#NULL!	#NULL!	#NULL!
3	36	1	2	3	3	3	0	4.1	0	1	1	0	0	1	15	1	#NULL!	#NULL!	1	#NULL!	3	#NULL!	1	999	999	999	174	1	#NULL!	1	#NULL!	1	0	2	1	2	1	2	1	999	999	#NULL!	3	1	1	#NULL!	#NULL!	#NULL!	#NULL!
3	37	1	1	3	3	3	0	4.1	0	1	1	0	0	1	13	1	#NULL!	#NULL!	#NULL!	#NULL!	3	#NULL!	1	999	999	999	175	1	#NULL!	1	#NULL!	1	0	2	1	2	1	2	1	999	999	#NULL!	3	1	1	#NULL!	#NULL!	#NULL!	#NULL!
3	38	1	1	3	3	3	0	4.1	0	1	1	0	1	0	28	1	#NULL!	#NULL!	1	#NULL!	1	#NULL!	1	999	999	999	176	1	#NULL!	0	#NULL!	1	0	2	1	2	1	2	1	999	999	#NULL!	1	1	1	#NULL!	#NULL!	#NULL!	#NULL!
3	39	1	2	3	2	1	0	2	0	1	1	0	1	0	25	1	#NULL!	#NULL!	0	#NULL!	3	#NULL!	1	999	999	999	177	1	#NULL!	1	#NULL!	1	0	1	1	1	1	2	1	999	999	#NULL!	3	1	1	#NULL!	#NULL!	#NULL!	#NULL!
3	40	1	1	3	4	1	0	4.1	0	1	1	0	1	1	26	1	#NULL!	#NULL!	1	#NULL!	2	#NULL!	1	999	999	999	178	1	#NULL!	1	#NULL!	1	0	2	1	2	1	2	1	999	999	#NULL!	2	1	1	#NULL!	#NULL!	#NULL!	#NULL!
3	41	1	1	3	4	3	0	4.1	0	1	0	0	999	1	23	1	#NULL!	#NULL!	0	#NULL!	2	#NULL!	1	999	999	999	179	1	#NULL!	1	#NULL!	0	0	2	1	2	1	2	1	999	999	#NULL!	2	1	1	#NULL!	#NULL!	#NULL!	#NULL!
3	42	1	1	3	1	3	0	4.1	0	1	1	0	0	1	18	1	#NULL!	#NULL!	999	#NULL!	1	#NULL!	1	999	999	999	180	1	#NULL!	0	#NULL!	1	0	1	1	2	1	2	1	999	999	#NULL!	1	1	1	#NULL!	#NULL!	#NULL!	#NULL!
3	43	1	2	3	1	1	0	2	0	0	1	0	0	1	8	1	#NULL!	#NULL!	1	#NULL!	3	#NULL!	1	999	999	999	181	1	#NULL!	1	#NULL!	1	0	1	1	1	2	2	1	999	999	#NULL!	3	1	1	#NULL!	#NULL!	#NULL!	#NULL!
3	44	1	1	3	4	3	0	4.1	0	0	1	1	0	1	14	1	#NULL!	#NULL!	#NULL!	#NULL!	3	#NULL!	1	999	999	999	182	1	#NULL!	1	#NULL!	1	0	2	1	2	1	2	1	999	999	#NULL!	3	1	1	#NULL!	#NULL!	#NULL!	#NULL!
3	45	1	1	3	3	1	0	3	0	0	1	0	0	1	16	1	#NULL!	#NULL!	#NULL!	#NULL!	3	90	1	999	999	999	183	1	#NULL!	1	#NULL!	1	0	2	1	2	1	2	1	270	999	270	3	1	1	6	#NULL!	6	3
3	46	1	1	3	2	3	0	4.1	0	0	1	1	0	1	9	1	#NULL!	#NULL!	#NULL!	#NULL!	2	#NULL!	1	999	999	999	184	1	#NULL!	1	#NULL!	1	0	1	1	2	1	2	1	999	999	#NULL!	2	1	1	#NULL!	#NULL!	#NULL!	#NULL!
3	47	1	1	3	4	2	0	4.1	0	1	1	1	0	1	12	1	#NULL!	#NULL!	#NULL!	#NULL!	3	#NULL!	1	999	999	999	185	1	#NULL!	1	#NULL!	1	0	2	1	2	2	2	1	999	999	#NULL!	3	1	1	#NULL!	#NULL!	#NULL!	#NULL!
3	48	1	2	3	3	0	0	3	0	1	1	0	1	0	22	1	#NULL!	#NULL!	0	#NULL!	2	#NULL!	1	999	999	999	186	1	#NULL!	1	#NULL!	1	0	2	0	2	1	2	1	999	999	#NULL!	2	1	1	#NULL!	#NULL!	#NULL!	#NULL!
3	49	1	2	3	4	1	0	4.1	0	0	1	0	0	1	5	1	#NULL!	#NULL!	1	#NULL!	3	#NULL!	1	999	999	999	187	1	#NULL!	1	#NULL!	1	0	2	1	2	2	2	1	999	999	#NULL!	3	1	1	#NULL!	#NULL!	#NULL!	#NULL!
3	50	1	1	3	4	0	0	4.1	0	1	1	0	1	0	22	1	#NULL!	#NULL!	1	#NULL!	0	0	1	999	999	999	188	0	#NULL!	0	#NULL!	1	0	2	0	2	1	2	1	0	999	0	0	0	0	0	#NULL!	0	0
3	51	1	1	3	1	3	0	4.1	0	1	1	0	999	1	14	1	#NULL!	#NULL!	#NULL!	#NULL!	3	#NULL!	1	999	999	999	189	1	#NULL!	1	#NULL!	1	0	1	1	2	1	2	1	999	999	#NULL!	3	1	1	#NULL!	#NULL!	#NULL!	#NULL!
3	52	1	1	3	#NULL!	#NULL!	1	4.2	0	0	0	0	0	1	4	1	#NULL!	#NULL!	1	#NULL!	3	#NULL!	1	999	999	999	190	1	#NULL!	1	#NULL!	0	0	#NULL!	#NULL!	2	1	2	1	999	999	#NULL!	3	1	1	#NULL!	#NULL!	#NULL!	#NULL!
3	53	1	2	3	4	2	0	4.1	0	1	1	0	0	1	19	1	#NULL!	#NULL!	0	#NULL!	1	#NULL!	1	999	999	999	191	1	#NULL!	0	#NULL!	1	0	2	1	2	1	2	1	999	999	#NULL!	1	1	1	#NULL!	#NULL!	#NULL!	#NULL!
3	54	1	1	2	4	3	0	4.1	0	0	1	1	0	1	12	1	#NULL!	#NULL!	1	#NULL!	1	#NULL!	1	999	999	999	192	1	#NULL!	0	#NULL!	1	0	2	1	2	1	2	1	999	999	#NULL!	1	1	1	#NULL!	#NULL!	#NULL!	#NULL!
3	55	1	1	3	2	2	0	3	0	0	1	1	0	1	2	1	#NULL!	#NULL!	#NULL!	#NULL!	2	#NULL!	1	999	999	999	193	1	#NULL!	1	#NULL!	1	0	1	1	2	1	2	1	999	999	#NULL!	2	1	1	#NULL!	#NULL!	#NULL!	#NULL!
3	56	1	1	3	4	1	0	4.1	0	0	0	0	0	1	1	1	#NULL!	#NULL!	1	#NULL!	0	0	1	999	999	999	194	0	#NULL!	0	#NULL!	0	0	2	1	2	1	2	1	0	999	0	0	0	0	0	#NULL!	0	0
3	57	1	1	3	4	0	0	4.1	0	1	1	0	1	0	19	1	#NULL!	#NULL!	1	#NULL!	2	#NULL!	1	999	999	999	195	1	#NULL!	1	#NULL!	1	0	2	0	2	1	2	1	999	999	#NULL!	2	1	1	#NULL!	#NULL!	#NULL!	#NULL!
4	NPC01	1	2	3	2	3	0	4.2	0	1	1	0	1	0	115	1	#NULL!	#NULL!	1	#NULL!	2	90	1	999	999	999	196	1	#NULL!	1	#NULL!	1	0	1	1	2	1	2	1	180	999	180	2	1	1	4	#NULL!	4	2
4	NPC02	1	1	3	3	1	0	3	2	1	1	0	1	0	143	1	#NULL!	#NULL!	1	#NULL!	2	50	1	999	999	999	197	1	#NULL!	1	#NULL!	1	1	2	1	2	1	2	1	100	999	100	2	1	1	2	#NULL!	2	1
4	NPC03	1	1	3	2	0	0	2	0	1	1	0	0	1	113	1	#NULL!	#NULL!	1	#NULL!	3	90	1	999	999	999	198	1	#NULL!	1	#NULL!	1	0	1	0	1	1	2	1	270	999	270	3	1	1	6	#NULL!	6	3
4	NPC04	1	1	2	4	3	1	4.2	0	1	1	0	0	1	5	1	#NULL!	#NULL!	1	#NULL!	0	0	1	999	999	999	199	0	#NULL!	0	#NULL!	1	0	2	1	2	1	2	1	0	999	0	0	0	0	0	#NULL!	0	0
4	NPC05	1	1	3	3	3	0	4.2	0	1	1	0	1	0	21	1	#NULL!	#NULL!	1	#NULL!	3	90	1	999	999	999	200	1	#NULL!	1	#NULL!	1	0	2	1	2	1	2	1	270	999	270	3	1	1	6	#NULL!	6	3
4	NPC06	1	1	3	3	1	0	2	0	1	0	0	1	1	306	1	#NULL!	#NULL!	1	#NULL!	1	30	1	999	999	999	201	1	#NULL!	0	#NULL!	0	0	2	1	1	1	2	1	30	999	30	1	1	1	1	#NULL!	1	1
4	NPC07	1	1	999	999	999	999	999	999	999	999	999	999	0	2	1	#NULL!	#NULL!	0	#NULL!	3	20	1	999	999	999	202	1	#NULL!	1	#NULL!	999	999	#NULL!	#NULL!	#NULL!	2	#NULL!	1	60	999	60	3	1	1	2	#NULL!	2	1
4	NPC09	1	1	3	999	999	999	999	2	1	1	0	0	0	41	1	#NULL!	#NULL!	1	#NULL!	3	90	1	999	999	999	203	1	#NULL!	1	#NULL!	1	1	#NULL!	#NULL!	#NULL!	1	2	1	270	999	270	3	1	1	6	#NULL!	6	3
4	NPC10	1	2	999	999	999	999	999	0	999	1	999	999	0	7	1	#NULL!	#NULL!	1	#NULL!	0	0	1	999	999	999	204	0	#NULL!	0	#NULL!	1	0	#NULL!	#NULL!	#NULL!	1	#NULL!	1	0	999	0	0	0	0	0	#NULL!	0	0
4	NPC11	1	2	3	999	999	999	999	2	1	0	0	1	0	59	1	#NULL!	#NULL!	1	#NULL!	1	30	1	999	999	999	205	1	#NULL!	0	#NULL!	0	1	#NULL!	#NULL!	#NULL!	1	2	1	30	999	30	1	1	1	1	#NULL!	1	1
4	NPC12	1	1	3	4	3	0	4.2	0	1	1	0	1	0	135	1	#NULL!	#NULL!	1	#NULL!	2	10	1	999	999	999	206	1	#NULL!	1	#NULL!	1	0	2	1	2	1	2	1	20	999	20	2	1	1	1	#NULL!	1	1
4	NPC13	1	1	1	1	2	0	3	2	1	1	0	1	0	137	1	#NULL!	#NULL!	0	#NULL!	0	0	1	999	999	999	207	0	#NULL!	0	#NULL!	1	1	1	1	2	1	1	1	0	999	0	0	0	0	0	#NULL!	0	0
4	NPC14	1	1	3	3	2	0	3	0	1	1	0	0	1	12	1	#NULL!	#NULL!	1	#NULL!	2	20	1	999	999	999	208	1	#NULL!	1	#NULL!	1	0	2	1	2	2	2	1	40	999	40	2	1	1	1	#NULL!	1	1
4	NPC17	1	2	999	999	999	999	999	0	1	0	0	1	0	189	1	#NULL!	#NULL!	1	#NULL!	0	0	1	999	999	999	209	0	#NULL!	0	#NULL!	0	0	#NULL!	#NULL!	#NULL!	1	#NULL!	1	0	999	0	0	0	0	0	#NULL!	0	0
4	NPC19	1	2	999	999	999	999	999	999	999	999	999	999	999	136	1	#NULL!	#NULL!	1	#NULL!	0	0	1	999	999	999	210	0	#NULL!	0	#NULL!	999	999	#NULL!	#NULL!	#NULL!	1	#NULL!	1	0	999	0	0	0	0	0	#NULL!	0	0
4	NPC20	1	1	999	999	999	999	999	999	999	999	999	999	999	0	1	#NULL!	#NULL!	1	#NULL!	2	70	1	999	999	999	211	1	#NULL!	1	#NULL!	999	999	#NULL!	#NULL!	#NULL!	1	#NULL!	1	140	999	140	2	1	1	3	#NULL!	3	2
4	NPC23	1	1	999	999	999	999	999	999	999	999	999	999	999	0	1	#NULL!	#NULL!	1	#NULL!	3	90	1	999	999	999	212	1	#NULL!	1	#NULL!	999	999	#NULL!	#NULL!	#NULL!	1	#NULL!	1	270	999	270	3	1	1	6	#NULL!	6	3
5	Shenzhen_1	1	1	2	3	3	0	4.1	0	1	1	#NULL!	#NULL!	0	#NULL!	1	#NULL!	#NULL!	1	#NULL!	3	80	1	#NULL!	#NULL!	#NULL!	213	1	#NULL!	1	#NULL!	1	0	2	1	2	1	2	1	240	999	240	3	1	1	5	#NULL!	5	3
5	Shenzhen_2	1	2	2	1	3	0	4.1	0	1	1	#NULL!	#NULL!	0	#NULL!	1	#NULL!	#NULL!	1	#NULL!	3	90	1	#NULL!	#NULL!	#NULL!	214	1	#NULL!	1	#NULL!	1	0	1	1	2	1	2	1	270	999	270	3	1	1	6	#NULL!	6	3
5	Shenzhen_3	1	2	2	#NULL!	#NULL!	#NULL!	#NULL!	#NULL!	#NULL!	#NULL!	#NULL!	#NULL!	#NULL!	#NULL!	1	#NULL!	#NULL!	0	#NULL!	0	0	1	#NULL!	#NULL!	#NULL!	215	0	#NULL!	0	#NULL!	#NULL!	#NULL!	#NULL!	#NULL!	#NULL!	1	2	1	0	999	0	0	0	0	0	#NULL!	0	0
5	Shenzhen_4	1	1	2	#NULL!	#NULL!	#NULL!	#NULL!	#NULL!	#NULL!	#NULL!	#NULL!	#NULL!	#NULL!	#NULL!	1	#NULL!	#NULL!	1	#NULL!	3	20	1	#NULL!	#NULL!	#NULL!	216	1	#NULL!	1	#NULL!	#NULL!	#NULL!	#NULL!	#NULL!	#NULL!	1	2	1	60	999	60	3	1	1	2	#NULL!	2	1
5	Shenzhen_5	1	1	2	3	2	0	3	0	1	1	#NULL!	#NULL!	0	#NULL!	1	#NULL!	#NULL!	1	#NULL!	3	50	1	#NULL!	#NULL!	#NULL!	217	1	#NULL!	1	#NULL!	1	0	2	1	2	1	2	1	150	999	150	3	1	1	3	#NULL!	3	2
5	Shenzhen_6	1	2	2	3	2	0	3	0	1	1	#NULL!	#NULL!	#NULL!	#NULL!	1	#NULL!	#NULL!	1	#NULL!	2	60	1	#NULL!	#NULL!	#NULL!	218	1	#NULL!	1	#NULL!	1	0	2	1	2	1	2	1	120	999	120	2	1	1	3	#NULL!	3	2
5	Shenzhen_7	1	1	2	#NULL!	#NULL!	#NULL!	#NULL!	#NULL!	#NULL!	#NULL!	#NULL!	#NULL!	#NULL!	#NULL!	1	#NULL!	#NULL!	1	#NULL!	3	90	1	#NULL!	#NULL!	#NULL!	219	1	#NULL!	1	#NULL!	#NULL!	#NULL!	#NULL!	#NULL!	#NULL!	2	2	1	270	999	270	3	1	1	6	#NULL!	6	3
5	Shenzhen_8	1	1	2	4	1	0	4.1	0	1	1	#NULL!	#NULL!	0	#NULL!	1	#NULL!	#NULL!	0	#NULL!	2	80	1	#NULL!	#NULL!	#NULL!	220	1	#NULL!	1	#NULL!	1	0	2	1	2	1	2	1	160	999	160	2	1	1	4	#NULL!	4	2
5	Shenzhen_9	1	1	2	#NULL!	#NULL!	#NULL!	#NULL!	#NULL!	#NULL!	#NULL!	#NULL!	#NULL!	#NULL!	#NULL!	1	#NULL!	#NULL!	1	#NULL!	3	90	1	#NULL!	#NULL!	#NULL!	221	1	#NULL!	1	#NULL!	#NULL!	#NULL!	#NULL!	#NULL!	#NULL!	1	2	1	270	999	270	3	1	1	6	#NULL!	6	3
5	Shenzhen_10	1	1	2	#NULL!	#NULL!	#NULL!	#NULL!	#NULL!	#NULL!	#NULL!	#NULL!	#NULL!	#NULL!	#NULL!	1	#NULL!	#NULL!	1	#NULL!	2	90	1	#NULL!	#NULL!	#NULL!	222	1	#NULL!	1	#NULL!	#NULL!	#NULL!	#NULL!	#NULL!	#NULL!	1	2	1	180	999	180	2	1	1	4	#NULL!	4	2
5	Shenzhen_11	1	2	2	#NULL!	#NULL!	#NULL!	#NULL!	#NULL!	#NULL!	#NULL!	#NULL!	#NULL!	#NULL!	#NULL!	1	#NULL!	#NULL!	1	#NULL!	3	90	1	#NULL!	#NULL!	#NULL!	223	1	#NULL!	1	#NULL!	#NULL!	#NULL!	#NULL!	#NULL!	#NULL!	1	2	1	270	999	270	3	1	1	6	#NULL!	6	3
5	Shenzhen_12	1	1	2	1	2	0	3	0	1	1	#NULL!	#NULL!	1	#NULL!	1	#NULL!	#NULL!	1	#NULL!	3	20	1	#NULL!	#NULL!	#NULL!	224	1	#NULL!	1	#NULL!	1	0	1	1	2	1	2	1	60	999	60	3	1	1	2	#NULL!	2	1
5	Shenzhen_13	1	1	2	#NULL!	#NULL!	#NULL!	#NULL!	#NULL!	#NULL!	#NULL!	#NULL!	#NULL!	#NULL!	#NULL!	1	#NULL!	#NULL!	1	#NULL!	2	80	1	#NULL!	#NULL!	#NULL!	225	1	#NULL!	1	#NULL!	#NULL!	#NULL!	#NULL!	#NULL!	#NULL!	1	2	1	160	999	160	2	1	1	4	#NULL!	4	2
5	Shenzhen_14	1	1	2	#NULL!	#NULL!	#NULL!	#NULL!	#NULL!	#NULL!	#NULL!	#NULL!	#NULL!	#NULL!	#NULL!	1	#NULL!	#NULL!	1	#NULL!	2	90	1	#NULL!	#NULL!	#NULL!	226	1	#NULL!	1	#NULL!	#NULL!	#NULL!	#NULL!	#NULL!	#NULL!	1	2	1	180	999	180	2	1	1	4	#NULL!	4	2
5	Shenzhen_15	1	1	2	#NULL!	#NULL!	#NULL!	#NULL!	#NULL!	#NULL!	#NULL!	#NULL!	#NULL!	#NULL!	#NULL!	1	#NULL!	#NULL!	1	#NULL!	3	90	1	#NULL!	#NULL!	#NULL!	227	1	#NULL!	1	#NULL!	#NULL!	#NULL!	#NULL!	#NULL!	#NULL!	1	2	1	270	999	270	3	1	1	6	#NULL!	6	3
5	Shenzhen_16	1	2	2	#NULL!	#NULL!	#NULL!	#NULL!	#NULL!	#NULL!	#NULL!	#NULL!	#NULL!	#NULL!	#NULL!	1	#NULL!	#NULL!	1	#NULL!	3	80	1	#NULL!	#NULL!	#NULL!	228	1	#NULL!	1	#NULL!	#NULL!	#NULL!	#NULL!	#NULL!	#NULL!	1	2	1	240	999	240	3	1	1	5	#NULL!	5	3
5	Shenzhen_17	1	2	2	4	1	0	4.1	0	1	1	#NULL!	#NULL!	0	#NULL!	1	#NULL!	#NULL!	1	#NULL!	1	70	1	#NULL!	#NULL!	#NULL!	229	1	#NULL!	0	#NULL!	1	0	2	1	2	1	2	1	70	999	70	1	1	1	2	#NULL!	2	1
5	Shenzhen_18	1	1	2	#NULL!	#NULL!	#NULL!	#NULL!	#NULL!	#NULL!	#NULL!	#NULL!	#NULL!	#NULL!	#NULL!	1	#NULL!	#NULL!	1	#NULL!	3	50	1	#NULL!	#NULL!	#NULL!	230	1	#NULL!	1	#NULL!	#NULL!	#NULL!	#NULL!	#NULL!	#NULL!	2	2	1	150	999	150	3	1	1	3	#NULL!	3	2
5	Shenzhen_19	1	1	2	#NULL!	#NULL!	#NULL!	#NULL!	#NULL!	#NULL!	#NULL!	#NULL!	#NULL!	#NULL!	#NULL!	1	#NULL!	#NULL!	1	#NULL!	3	80	1	#NULL!	#NULL!	#NULL!	231	1	#NULL!	1	#NULL!	#NULL!	#NULL!	#NULL!	#NULL!	#NULL!	1	2	1	240	999	240	3	1	1	5	#NULL!	5	3
5	Shenzhen_20	1	2	2	#NULL!	#NULL!	#NULL!	#NULL!	#NULL!	#NULL!	#NULL!	#NULL!	#NULL!	#NULL!	#NULL!	1	#NULL!	#NULL!	1	#NULL!	3	90	1	#NULL!	#NULL!	#NULL!	232	1	#NULL!	1	#NULL!	#NULL!	#NULL!	#NULL!	#NULL!	#NULL!	1	2	1	270	999	270	3	1	1	6	#NULL!	6	3
5	Shenzhen_21	1	1	2	4	2	0	4.1	0	1	1	#NULL!	#NULL!	0	#NULL!	1	#NULL!	#NULL!	1	#NULL!	2	90	1	#NULL!	#NULL!	#NULL!	233	1	#NULL!	1	#NULL!	1	0	2	1	2	1	2	1	180	999	180	2	1	1	4	#NULL!	4	2
5	Shenzhen_22	1	2	2	#NULL!	#NULL!	#NULL!	#NULL!	#NULL!	#NULL!	#NULL!	#NULL!	#NULL!	#NULL!	#NULL!	1	#NULL!	#NULL!	1	#NULL!	2	70	1	#NULL!	#NULL!	#NULL!	234	1	#NULL!	1	#NULL!	#NULL!	#NULL!	#NULL!	#NULL!	#NULL!	2	2	1	140	999	140	2	1	1	3	#NULL!	3	2
5	Shenzhen_23	1	2	2	3	2	0	3	0	1	1	#NULL!	#NULL!	0	#NULL!	1	#NULL!	#NULL!	1	#NULL!	3	60	1	#NULL!	#NULL!	#NULL!	235	1	#NULL!	1	#NULL!	1	0	2	1	2	1	2	1	180	999	180	3	1	1	4	#NULL!	4	2
5	Shenzhen_24	1	1	2	#NULL!	#NULL!	#NULL!	#NULL!	#NULL!	#NULL!	#NULL!	#NULL!	#NULL!	#NULL!	#NULL!	1	#NULL!	#NULL!	1	#NULL!	3	90	1	#NULL!	#NULL!	#NULL!	236	1	#NULL!	1	#NULL!	#NULL!	#NULL!	#NULL!	#NULL!	#NULL!	1	2	1	270	999	270	3	1	1	6	#NULL!	6	3
5	Shenzhen_25	1	1	2	#NULL!	#NULL!	#NULL!	#NULL!	#NULL!	#NULL!	#NULL!	#NULL!	#NULL!	#NULL!	#NULL!	1	#NULL!	#NULL!	1	#NULL!	1	90	1	#NULL!	#NULL!	#NULL!	237	1	#NULL!	0	#NULL!	#NULL!	#NULL!	#NULL!	#NULL!	#NULL!	1	2	1	90	999	90	1	1	1	2	#NULL!	2	1
5	Shenzhen_26	1	1	2	3	0	0	3	0	1	1	#NULL!	#NULL!	0	#NULL!	1	#NULL!	#NULL!	1	#NULL!	0	0	1	#NULL!	#NULL!	#NULL!	238	0	#NULL!	0	#NULL!	1	0	2	0	2	1	2	1	0	999	0	0	0	0	0	#NULL!	0	0
5	Shenzhen_27	1	1	2	4	2	0	4.1	1	1	1	#NULL!	#NULL!	#NULL!	#NULL!	1	#NULL!	#NULL!	1	#NULL!	3	90	1	#NULL!	#NULL!	#NULL!	239	1	#NULL!	1	#NULL!	1	1	2	1	2	1	2	1	270	999	270	3	1	1	6	#NULL!	6	3
5	Shenzhen_28	1	1	2	2	3	0	4.1	1	0	1	#NULL!	#NULL!	0	#NULL!	1	#NULL!	#NULL!	1	#NULL!	3	20	1	#NULL!	#NULL!	#NULL!	240	1	#NULL!	1	#NULL!	1	1	1	1	2	1	2	1	60	999	60	3	1	1	2	#NULL!	2	1
5	Shenzhen_29	1	2	2	3	2	0	3	0	1	1	#NULL!	#NULL!	0	#NULL!	1	#NULL!	#NULL!	1	#NULL!	3	90	1	#NULL!	#NULL!	#NULL!	241	1	#NULL!	1	#NULL!	1	0	2	1	2	1	2	1	270	999	270	3	1	1	6	#NULL!	6	3
5	Shenzhen_30	1	1	2	#NULL!	#NULL!	#NULL!	#NULL!	#NULL!	#NULL!	#NULL!	#NULL!	#NULL!	#NULL!	#NULL!	1	#NULL!	#NULL!	1	#NULL!	0	3	1	#NULL!	#NULL!	#NULL!	242	0	#NULL!	0	#NULL!	#NULL!	#NULL!	#NULL!	#NULL!	#NULL!	1	2	1	0	999	0	0	0	0	0	#NULL!	0	0
7	2	1	2	3	4	3	1	4.2	0	1	1	0	#NULL!	1	30	1	999	999	1	999	3	#NULL!	#NULL!	#NULL!	#NULL!	#NULL!	243	1	#NULL!	1	#NULL!	1	0	2	1	2	1	2	1	999	999	#NULL!	3	1	1	#NULL!	#NULL!	#NULL!	#NULL!
7	5	1	1	3	2	2	0	3	0	1	1	0	1	0	29	6	999	999	1	999	0	#NULL!	#NULL!	#NULL!	#NULL!	#NULL!	244	0	#NULL!	0	#NULL!	1	0	1	1	2	1	2	3	0	999	0	0	0	0	0	#NULL!	0	0
7	6	1	1	3	3	3	0	4.1	0	1	1	0	1	1	8	1	999	999	1	999	1	#NULL!	#NULL!	#NULL!	#NULL!	#NULL!	245	1	#NULL!	0	#NULL!	1	0	2	1	2	1	2	1	999	999	#NULL!	1	1	1	#NULL!	#NULL!	#NULL!	#NULL!
7	7	1	1	3	3	3	1	4.2	0	1	1	0	#NULL!	0	28	1	999	999	1	999	3	#NULL!	#NULL!	#NULL!	#NULL!	#NULL!	246	1	#NULL!	1	#NULL!	1	0	2	1	2	1	2	1	999	999	#NULL!	3	1	1	#NULL!	#NULL!	#NULL!	#NULL!
7	8	1	1	3	2	2	1	4.2	0	0	1	0	#NULL!	1	25	1	999	999	1	999	2	#NULL!	#NULL!	#NULL!	#NULL!	#NULL!	247	1	#NULL!	1	#NULL!	1	0	1	1	2	1	2	1	999	999	#NULL!	2	1	1	#NULL!	#NULL!	#NULL!	#NULL!
7	12	1	1	3	1	2	0	3	0	1	1	0	1	0	26	1	999	999	1	999	0	#NULL!	#NULL!	#NULL!	#NULL!	#NULL!	248	0	#NULL!	0	#NULL!	1	0	1	1	2	1	2	1	0	999	0	0	0	0	0	#NULL!	0	0
7	13	1	1	3	3	2	1	4.2	0	0	1	0	#NULL!	0	8	1	999	999	1	999	3	#NULL!	#NULL!	#NULL!	#NULL!	#NULL!	249	1	#NULL!	1	#NULL!	1	0	2	1	2	2	2	1	999	999	#NULL!	3	1	1	#NULL!	#NULL!	#NULL!	#NULL!
7	15	1	1	3	4	3	1	4.2	0	0	1	0	#NULL!	1	7	3	999	999	1	999	0	#NULL!	#NULL!	#NULL!	#NULL!	#NULL!	250	0	#NULL!	0	#NULL!	1	0	2	1	2	1	2	1	0	999	0	0	0	0	0	#NULL!	0	0
7	17	1	1	3	4	3	1	4.2	0	1	1	0	#NULL!	1	85	1	999	999	1	999	3	#NULL!	#NULL!	#NULL!	#NULL!	#NULL!	251	1	#NULL!	1	#NULL!	1	0	2	1	2	1	2	1	999	999	#NULL!	3	1	1	#NULL!	#NULL!	#NULL!	#NULL!
7	18	1	1	3	3	1	1	4.2	0	1	1	0	#NULL!	0	14	1	999	999	1	999	1	#NULL!	#NULL!	#NULL!	#NULL!	#NULL!	252	1	#NULL!	0	#NULL!	1	0	2	1	2	1	2	1	999	999	#NULL!	1	1	1	#NULL!	#NULL!	#NULL!	#NULL!
7	19	1	1	3	3	2	0	3	0	1	1	0	0	0	34	4	999	999	1	999	3	#NULL!	#NULL!	#NULL!	#NULL!	#NULL!	253	1	#NULL!	1	#NULL!	1	0	2	1	2	1	2	2	999	999	#NULL!	3	1	1	#NULL!	#NULL!	#NULL!	#NULL!
7	20	1	1	3	1	3	1	4.2	0	1	1	0	#NULL!	1	5	1	999	999	1	999	1	#NULL!	#NULL!	#NULL!	#NULL!	#NULL!	254	1	#NULL!	0	#NULL!	1	0	1	1	2	2	2	1	999	999	#NULL!	1	1	1	#NULL!	#NULL!	#NULL!	#NULL!
8	1	1	1	3	2	2	0	3	#NULL!	#NULL!	#NULL!	#NULL!	#NULL!	#NULL!	#NULL!	5	#NULL!	#NULL!	1	#NULL!	2	80	2	#NULL!	#NULL!	#NULL!	255	1	#NULL!	1	#NULL!	#NULL!	#NULL!	1	1	2	1	2	3	160	999	160	2	1	1	4	#NULL!	4	2
8	1	1	1	3	2	2	0	3	#NULL!	#NULL!	#NULL!	#NULL!	#NULL!	#NULL!	#NULL!	4	#NULL!	#NULL!	1	#NULL!	2	30	2	#NULL!	#NULL!	#NULL!	256	1	#NULL!	1	#NULL!	#NULL!	#NULL!	1	1	2	1	2	2	60	999	60	2	1	1	2	#NULL!	2	1
8	2	1	2	2	2	2	0	3	#NULL!	#NULL!	#NULL!	#NULL!	#NULL!	#NULL!	#NULL!	4	#NULL!	#NULL!	1	#NULL!	1	80	2	#NULL!	#NULL!	#NULL!	257	1	#NULL!	0	#NULL!	#NULL!	#NULL!	1	1	2	1	2	2	80	999	80	1	1	1	2	#NULL!	2	1
8	2	1	2	2	2	0	0	2	#NULL!	#NULL!	#NULL!	#NULL!	#NULL!	#NULL!	#NULL!	1	#NULL!	#NULL!	1	#NULL!	2	40	2	#NULL!	#NULL!	#NULL!	258	1	#NULL!	1	#NULL!	#NULL!	#NULL!	1	0	1	1	2	1	80	999	80	2	1	1	2	#NULL!	2	1
8	3	1	1	3	4	0	0	4.1	#NULL!	#NULL!	#NULL!	#NULL!	#NULL!	#NULL!	#NULL!	1	#NULL!	#NULL!	1	#NULL!	1	40	2	#NULL!	#NULL!	#NULL!	259	1	#NULL!	0	#NULL!	#NULL!	#NULL!	2	0	2	1	2	1	40	999	40	1	1	1	1	#NULL!	1	1
8	4	1	2	3	4	3	1	4.2	#NULL!	#NULL!	#NULL!	#NULL!	#NULL!	#NULL!	#NULL!	5	#NULL!	#NULL!	1	#NULL!	3	90	2	#NULL!	#NULL!	#NULL!	260	1	#NULL!	1	#NULL!	#NULL!	#NULL!	2	1	2	1	2	3	270	999	270	3	1	1	6	#NULL!	6	3
8	5	1	1	3	1	2	0	3	#NULL!	#NULL!	#NULL!	#NULL!	#NULL!	#NULL!	#NULL!	5	#NULL!	#NULL!	0	#NULL!	2	90	2	#NULL!	#NULL!	#NULL!	261	1	#NULL!	1	#NULL!	#NULL!	#NULL!	1	1	2	1	2	3	180	999	180	2	1	1	4	#NULL!	4	2
8	6	1	1	2	2	2	0	3	#NULL!	#NULL!	#NULL!	#NULL!	#NULL!	#NULL!	#NULL!	4	#NULL!	#NULL!	0	#NULL!	1	90	2	#NULL!	#NULL!	#NULL!	262	1	#NULL!	0	#NULL!	#NULL!	#NULL!	1	1	2	1	2	2	90	999	90	1	1	1	2	#NULL!	2	1
8	7	1	1	2	2	0	0	2	#NULL!	#NULL!	#NULL!	#NULL!	#NULL!	#NULL!	#NULL!	4	#NULL!	#NULL!	0	#NULL!	0	0	2	#NULL!	#NULL!	#NULL!	263	0	#NULL!	0	#NULL!	#NULL!	#NULL!	1	0	1	1	2	2	0	999	0	0	0	0	0	#NULL!	0	0
8	8	1	1	3	2	2	0	3	#NULL!	#NULL!	#NULL!	#NULL!	#NULL!	#NULL!	#NULL!	4	#NULL!	#NULL!	1	#NULL!	1	30	2	#NULL!	#NULL!	#NULL!	264	1	#NULL!	0	#NULL!	#NULL!	#NULL!	1	1	2	1	2	2	30	999	30	1	1	1	1	#NULL!	1	1
8	9	1	1	2	1	2	0	3	#NULL!	#NULL!	#NULL!	#NULL!	#NULL!	#NULL!	#NULL!	4	#NULL!	#NULL!	1	#NULL!	3	99	2	#NULL!	#NULL!	#NULL!	265	1	#NULL!	1	#NULL!	#NULL!	#NULL!	1	1	2	1	2	2	297	999	297	3	1	1	6	#NULL!	6	3
8	10	1	1	3	1	2	0	3	#NULL!	#NULL!	#NULL!	#NULL!	#NULL!	#NULL!	#NULL!	4	#NULL!	#NULL!	1	#NULL!	3	90	2	#NULL!	#NULL!	#NULL!	266	1	#NULL!	1	#NULL!	#NULL!	#NULL!	1	1	2	1	2	2	270	999	270	3	1	1	6	#NULL!	6	3
8	11	1	2	3	2	0	999	999	#NULL!	#NULL!	#NULL!	#NULL!	#NULL!	#NULL!	#NULL!	1	#NULL!	#NULL!	1	#NULL!	0	0	2	#NULL!	#NULL!	#NULL!	267	0	#NULL!	0	#NULL!	#NULL!	#NULL!	1	0	#NULL!	2	2	1	0	999	0	0	0	0	0	#NULL!	0	0
8	12	1	1	2	1	1	0	2	#NULL!	#NULL!	#NULL!	#NULL!	#NULL!	#NULL!	#NULL!	5	#NULL!	#NULL!	1	#NULL!	3	50	2	#NULL!	#NULL!	#NULL!	268	1	#NULL!	1	#NULL!	#NULL!	#NULL!	1	1	1	1	2	3	150	999	150	3	1	1	3	#NULL!	3	2
8	13	1	2	3	1	0	0	1	#NULL!	#NULL!	#NULL!	#NULL!	#NULL!	#NULL!	#NULL!	5	#NULL!	#NULL!	1	#NULL!	3	90	2	#NULL!	#NULL!	#NULL!	269	1	#NULL!	1	#NULL!	#NULL!	#NULL!	1	0	1	2	2	3	270	999	270	3	1	1	6	#NULL!	6	3
8	14	1	2	2	4	2	0	4.1	#NULL!	#NULL!	#NULL!	#NULL!	#NULL!	#NULL!	#NULL!	6	#NULL!	#NULL!	1	#NULL!	3	90	2	#NULL!	#NULL!	#NULL!	270	1	#NULL!	1	#NULL!	#NULL!	#NULL!	2	1	2	1	2	3	270	999	270	3	1	1	6	#NULL!	6	3
8	15	1	2	2	999	0	0	999	#NULL!	#NULL!	#NULL!	#NULL!	#NULL!	#NULL!	#NULL!	4	#NULL!	#NULL!	0	#NULL!	0	0	2	#NULL!	#NULL!	#NULL!	271	0	#NULL!	0	#NULL!	#NULL!	#NULL!	#NULL!	0	#NULL!	1	2	2	0	999	0	0	0	0	0	#NULL!	0	0
8	16	1	2	3	2	2	0	3	#NULL!	#NULL!	#NULL!	#NULL!	#NULL!	#NULL!	#NULL!	5	#NULL!	#NULL!	1	#NULL!	3	20	2	#NULL!	#NULL!	#NULL!	272	1	#NULL!	1	#NULL!	#NULL!	#NULL!	1	1	2	1	2	3	60	999	60	3	1	1	2	#NULL!	2	1
8	16	1	2	3	2	2	0	3	#NULL!	#NULL!	#NULL!	#NULL!	#NULL!	#NULL!	#NULL!	1	#NULL!	#NULL!	1	#NULL!	2	10	2	#NULL!	#NULL!	#NULL!	273	1	#NULL!	1	#NULL!	#NULL!	#NULL!	1	1	2	1	2	1	20	999	20	2	1	1	1	#NULL!	1	1
8	17	1	1	3	2	1	0	2	#NULL!	#NULL!	#NULL!	#NULL!	#NULL!	#NULL!	#NULL!	1	#NULL!	#NULL!	1	#NULL!	2	90	2	#NULL!	#NULL!	#NULL!	274	1	#NULL!	1	#NULL!	#NULL!	#NULL!	1	1	1	1	2	1	180	999	180	2	1	1	4	#NULL!	4	2
8	15	1	2	2	999	0	0	999	#NULL!	#NULL!	#NULL!	#NULL!	#NULL!	#NULL!	#NULL!	1	#NULL!	#NULL!	0	#NULL!	0	0	2	#NULL!	#NULL!	#NULL!	275	0	#NULL!	0	#NULL!	#NULL!	#NULL!	#NULL!	0	#NULL!	1	2	1	0	999	0	0	0	0	0	#NULL!	0	0
8	19	1	1	3	3	2	999	999	#NULL!	#NULL!	#NULL!	#NULL!	#NULL!	#NULL!	#NULL!	5	#NULL!	#NULL!	1	#NULL!	2	90	2	#NULL!	#NULL!	#NULL!	276	1	#NULL!	1	#NULL!	#NULL!	#NULL!	2	1	#NULL!	1	2	3	180	999	180	2	1	1	4	#NULL!	4	2
8	20	1	2	2	999	999	999	999	#NULL!	#NULL!	#NULL!	#NULL!	#NULL!	#NULL!	#NULL!	6	#NULL!	#NULL!	0	#NULL!	1	40	2	#NULL!	#NULL!	#NULL!	277	1	#NULL!	0	#NULL!	#NULL!	#NULL!	#NULL!	#NULL!	#NULL!	1	2	3	40	999	40	1	1	1	1	#NULL!	1	1
8	21	1	2	3	4	0	0	4.1	#NULL!	#NULL!	#NULL!	#NULL!	#NULL!	#NULL!	#NULL!	1	#NULL!	#NULL!	1	#NULL!	3	90	2	#NULL!	#NULL!	#NULL!	278	1	#NULL!	1	#NULL!	#NULL!	#NULL!	2	0	2	1	2	1	270	999	270	3	1	1	6	#NULL!	6	3
8	22	1	1	2	1	1	0	2	#NULL!	#NULL!	#NULL!	#NULL!	#NULL!	#NULL!	#NULL!	6	#NULL!	#NULL!	1	#NULL!	2	80	2	#NULL!	#NULL!	#NULL!	279	1	#NULL!	1	#NULL!	#NULL!	#NULL!	1	1	1	1	2	3	160	999	160	2	1	1	4	#NULL!	4	2
8	19	1	1	3	3	2	999	999	#NULL!	#NULL!	#NULL!	#NULL!	#NULL!	#NULL!	#NULL!	1	#NULL!	#NULL!	1	#NULL!	3	90	2	#NULL!	#NULL!	#NULL!	280	1	#NULL!	1	#NULL!	#NULL!	#NULL!	2	1	#NULL!	1	2	1	270	999	270	3	1	1	6	#NULL!	6	3
8	23	1	1	3	2	1	0	2	#NULL!	#NULL!	#NULL!	#NULL!	#NULL!	#NULL!	#NULL!	1	#NULL!	#NULL!	1	#NULL!	2	90	2	#NULL!	#NULL!	#NULL!	281	1	#NULL!	1	#NULL!	#NULL!	#NULL!	1	1	1	1	2	1	180	999	180	2	1	1	4	#NULL!	4	2
8	24	1	1	3	4	2	0	4.1	#NULL!	#NULL!	#NULL!	#NULL!	#NULL!	#NULL!	#NULL!	1	#NULL!	#NULL!	1	#NULL!	2	90	2	#NULL!	#NULL!	#NULL!	282	1	#NULL!	1	#NULL!	#NULL!	#NULL!	2	1	2	1	2	1	180	999	180	2	1	1	4	#NULL!	4	2
8	25	1	1	3	4	2	0	4.1	#NULL!	#NULL!	#NULL!	#NULL!	#NULL!	#NULL!	#NULL!	1	#NULL!	#NULL!	1	#NULL!	2	80	2	#NULL!	#NULL!	#NULL!	283	1	#NULL!	1	#NULL!	#NULL!	#NULL!	2	1	2	1	2	1	160	999	160	2	1	1	4	#NULL!	4	2
8	26	1	2	3	2	2	0	3	#NULL!	#NULL!	#NULL!	#NULL!	#NULL!	#NULL!	#NULL!	1	#NULL!	#NULL!	1	#NULL!	1	5	2	#NULL!	#NULL!	#NULL!	284	1	#NULL!	0	#NULL!	#NULL!	#NULL!	1	1	2	1	2	1	5	999	5	1	1	0	1	#NULL!	1	1
8	27	1	1	3	1	3	1	4.2	#NULL!	#NULL!	#NULL!	#NULL!	#NULL!	#NULL!	#NULL!	1	#NULL!	#NULL!	1	#NULL!	2	90	2	#NULL!	#NULL!	#NULL!	285	1	#NULL!	1	#NULL!	#NULL!	#NULL!	1	1	2	1	2	1	180	999	180	2	1	1	4	#NULL!	4	2
8	28	1	1	3	999	999	999	999	#NULL!	#NULL!	#NULL!	#NULL!	#NULL!	#NULL!	#NULL!	1	#NULL!	#NULL!	1	#NULL!	1	5	2	#NULL!	#NULL!	#NULL!	286	1	#NULL!	0	#NULL!	#NULL!	#NULL!	#NULL!	#NULL!	#NULL!	2	2	1	5	999	5	1	1	0	1	#NULL!	1	1
8	29	1	1	3	4	1	0	4.1	#NULL!	#NULL!	#NULL!	#NULL!	#NULL!	#NULL!	#NULL!	1	#NULL!	#NULL!	1	#NULL!	3	99	2	#NULL!	#NULL!	#NULL!	287	1	#NULL!	1	#NULL!	#NULL!	#NULL!	2	1	2	1	2	1	297	999	297	3	1	1	6	#NULL!	6	3
8	30	1	1	2	3	3	0	4.1	#NULL!	#NULL!	#NULL!	#NULL!	#NULL!	#NULL!	#NULL!	1	#NULL!	#NULL!	1	#NULL!	2	10	2	#NULL!	#NULL!	#NULL!	288	1	#NULL!	1	#NULL!	#NULL!	#NULL!	2	1	2	1	2	1	20	999	20	2	1	1	1	#NULL!	1	1
8	13	1	2	3	1	0	0	1	#NULL!	#NULL!	#NULL!	#NULL!	#NULL!	#NULL!	#NULL!	1	#NULL!	#NULL!	1	#NULL!	3	99	2	#NULL!	#NULL!	#NULL!	289	1	#NULL!	1	#NULL!	#NULL!	#NULL!	1	0	1	2	2	1	297	999	297	3	1	1	6	#NULL!	6	3
8	13	1	2	3	1	0	0	1	#NULL!	#NULL!	#NULL!	#NULL!	#NULL!	#NULL!	#NULL!	4	#NULL!	#NULL!	1	#NULL!	2	40	2	#NULL!	#NULL!	#NULL!	290	1	#NULL!	1	#NULL!	#NULL!	#NULL!	1	0	1	2	2	2	80	999	80	2	1	1	2	#NULL!	2	1
8	31	1	1	3	2	3	1	4.2	#NULL!	#NULL!	#NULL!	#NULL!	#NULL!	#NULL!	#NULL!	1	#NULL!	#NULL!	1	#NULL!	2	20	2	#NULL!	#NULL!	#NULL!	291	1	#NULL!	1	#NULL!	#NULL!	#NULL!	1	1	2	1	2	1	40	999	40	2	1	1	1	#NULL!	1	1
8	32	1	1	3	1	2	0	3	#NULL!	#NULL!	#NULL!	#NULL!	#NULL!	#NULL!	#NULL!	5	#NULL!	#NULL!	1	#NULL!	1	5	2	#NULL!	#NULL!	#NULL!	292	1	#NULL!	0	#NULL!	#NULL!	#NULL!	1	1	2	1	2	3	5	999	5	1	1	0	1	#NULL!	1	1
8	33	1	2	3	4	1	1	4.2	#NULL!	#NULL!	#NULL!	#NULL!	#NULL!	#NULL!	#NULL!	1	#NULL!	#NULL!	1	#NULL!	2	90	2	#NULL!	#NULL!	#NULL!	293	1	#NULL!	1	#NULL!	#NULL!	#NULL!	2	1	2	1	2	1	180	999	180	2	1	1	4	#NULL!	4	2
8	34	1	2	3	3	2	0	3	#NULL!	#NULL!	#NULL!	#NULL!	#NULL!	#NULL!	#NULL!	5	#NULL!	#NULL!	1	#NULL!	3	80	2	#NULL!	#NULL!	#NULL!	294	1	#NULL!	1	#NULL!	#NULL!	#NULL!	2	1	2	1	2	3	240	999	240	3	1	1	5	#NULL!	5	3
8	34	1	2	3	3	2	0	3	#NULL!	#NULL!	#NULL!	#NULL!	#NULL!	#NULL!	#NULL!	1	#NULL!	#NULL!	1	#NULL!	1	5	2	#NULL!	#NULL!	#NULL!	295	1	#NULL!	0	#NULL!	#NULL!	#NULL!	2	1	2	1	2	1	5	999	5	1	1	0	1	#NULL!	1	1
8	35	1	2	3	2	0	0	2	#NULL!	#NULL!	#NULL!	#NULL!	#NULL!	#NULL!	#NULL!	1	#NULL!	#NULL!	1	#NULL!	0	0	2	#NULL!	#NULL!	#NULL!	296	0	#NULL!	0	#NULL!	#NULL!	#NULL!	1	0	1	1	2	1	0	999	0	0	0	0	0	#NULL!	0	0
8	36	1	1	1	1	1	0	2	#NULL!	#NULL!	#NULL!	#NULL!	#NULL!	#NULL!	#NULL!	1	#NULL!	#NULL!	0	#NULL!	0	0	2	#NULL!	#NULL!	#NULL!	297	0	#NULL!	0	#NULL!	#NULL!	#NULL!	1	1	1	2	1	1	0	999	0	0	0	0	0	#NULL!	0	0
8	36	1	1	1	1	1	0	2	#NULL!	#NULL!	#NULL!	#NULL!	#NULL!	#NULL!	#NULL!	5	#NULL!	#NULL!	0	#NULL!	1	5	2	#NULL!	#NULL!	#NULL!	298	1	#NULL!	0	#NULL!	#NULL!	#NULL!	1	1	1	2	1	3	5	999	5	1	1	0	1	#NULL!	1	1
6	HKNPC-099T	1	1	3	999	999	999	999	#NULL!	1	1	0	0	1	5	2	#NULL!	#NULL!	1	#NULL!	3	90	#NULL!	#NULL!	#NULL!	#NULL!	299	1	#NULL!	1	#NULL!	1	#NULL!	#NULL!	#NULL!	#NULL!	1	2	1	270	999	270	3	1	1	6	#NULL!	6	3
6	HKNPC-049T	1	1	3	4	2	0	4.1	#NULL!	1	1	0	0	1	46	6	#NULL!	#NULL!	1	#NULL!	2	80	#NULL!	#NULL!	#NULL!	#NULL!	300	1	#NULL!	1	#NULL!	1	#NULL!	2	1	2	1	2	3	160	999	160	2	1	1	4	#NULL!	4	2
6	HKNPC-066T	1	2	3	3	2	0	3	#NULL!	1	1	0	0	1	104	6	#NULL!	#NULL!	1	#NULL!	1	80	#NULL!	#NULL!	#NULL!	#NULL!	301	1	#NULL!	0	#NULL!	1	#NULL!	2	1	2	1	2	3	80	999	80	1	1	1	2	#NULL!	2	1
6	HKNPC-088T	1	1	3	1	1	0	2	#NULL!	1	1	0	0	0	78	5	#NULL!	#NULL!	1	#NULL!	2	40	#NULL!	#NULL!	#NULL!	#NULL!	302	1	#NULL!	1	#NULL!	1	#NULL!	1	1	1	1	2	3	80	999	80	2	1	1	2	#NULL!	2	1
6	HKNPC-040T	1	1	3	3	2	0	3	#NULL!	1	1	0	0	0	115	1	#NULL!	#NULL!	1	#NULL!	3	90	#NULL!	#NULL!	#NULL!	#NULL!	303	1	#NULL!	1	#NULL!	1	#NULL!	2	1	2	1	2	1	270	999	270	3	1	1	6	#NULL!	6	3
6	HKNPC-035T	1	1	3	2	1	0	2	#NULL!	1	1	0	1	0	75	1	#NULL!	#NULL!	1	#NULL!	0	0	#NULL!	#NULL!	#NULL!	#NULL!	304	0	#NULL!	0	#NULL!	1	#NULL!	1	1	1	1	2	1	0	999	0	0	0	0	0	#NULL!	0	0
6	HKNPC-038T	1	1	3	4	3	0	4.1	#NULL!	1	0	0	0	1	16	1	#NULL!	#NULL!	1	#NULL!	3	90	#NULL!	#NULL!	#NULL!	#NULL!	305	1	#NULL!	1	#NULL!	0	#NULL!	2	1	2	2	2	1	270	999	270	3	1	1	6	#NULL!	6	3
6	HKNPC-009T	1	1	3	4	1	0	4.1	#NULL!	1	1	0	0	1	22	6	#NULL!	#NULL!	1	#NULL!	2	40	#NULL!	#NULL!	#NULL!	#NULL!	306	1	#NULL!	1	#NULL!	1	#NULL!	2	1	2	1	2	3	80	999	80	2	1	1	2	#NULL!	2	1
6	HKNPC-012T2	1	2	2	4	3	0	4.1	#NULL!	1	1	0	0	1	34	4	#NULL!	#NULL!	1	#NULL!	3	60	#NULL!	#NULL!	#NULL!	#NULL!	307	1	#NULL!	1	#NULL!	1	#NULL!	2	1	2	1	2	2	180	999	180	3	1	1	4	#NULL!	4	2
6	HKNPC-013T	1	2	3	2	2	0	3	#NULL!	1	1	0	0	1	39	4	#NULL!	#NULL!	1	#NULL!	3	90	#NULL!	#NULL!	#NULL!	#NULL!	308	1	#NULL!	1	#NULL!	1	#NULL!	1	1	2	2	2	2	270	999	270	3	1	1	6	#NULL!	6	3
6	HKNPC-014T	1	1	3	3	2	0	3	#NULL!	1	1	0	0	1	42	4	#NULL!	#NULL!	1	#NULL!	3	60	#NULL!	#NULL!	#NULL!	#NULL!	309	1	#NULL!	1	#NULL!	1	#NULL!	2	1	2	1	2	2	180	999	180	3	1	1	4	#NULL!	4	2
6	HKNPC-022T	1	2	3	2	2	0	3	#NULL!	1	1	0	0	1	14	5	#NULL!	#NULL!	1	#NULL!	0	0	#NULL!	#NULL!	#NULL!	#NULL!	310	0	#NULL!	0	#NULL!	1	#NULL!	1	1	2	1	2	3	0	999	0	0	0	0	0	#NULL!	0	0
6	HKNPC-049T	1	1	3	3	2	0	3	#NULL!	1	1	0	0	0	112	4	#NULL!	#NULL!	1	#NULL!	1	10	#NULL!	#NULL!	#NULL!	#NULL!	311	1	#NULL!	0	#NULL!	1	#NULL!	2	1	2	1	2	2	10	999	10	1	1	0	1	#NULL!	1	1
6	HKNPC-042T	1	2	3	2	2	0	3	#NULL!	1	1	0	0	0	84	4	#NULL!	#NULL!	1	#NULL!	3	75	#NULL!	#NULL!	#NULL!	#NULL!	312	1	#NULL!	1	#NULL!	1	#NULL!	1	1	2	1	2	2	225	999	225	3	1	1	5	#NULL!	5	3
6	HKNPC-060T	1	1	3	2	2	0	3	#NULL!	1	1	0	0	0	118	5	#NULL!	#NULL!	1	#NULL!	3	90	#NULL!	#NULL!	#NULL!	#NULL!	313	1	#NULL!	1	#NULL!	1	#NULL!	1	1	2	1	2	3	270	999	270	3	1	1	6	#NULL!	6	3
6	HKNPC-077T	1	2	3	3	0	0	3	#NULL!	1	0	0	0	0	225	5	#NULL!	#NULL!	1	#NULL!	0	0	#NULL!	#NULL!	#NULL!	#NULL!	314	0	#NULL!	0	#NULL!	0	#NULL!	2	0	2	1	2	3	0	999	0	0	0	0	0	#NULL!	0	0
6	HKNPC-091T	1	2	2	3	0	0	3	#NULL!	1	0	0	0	1	42	6	#NULL!	#NULL!	1	#NULL!	0	0	#NULL!	#NULL!	#NULL!	#NULL!	315	0	#NULL!	0	#NULL!	0	#NULL!	2	0	2	1	2	3	0	999	0	0	0	0	0	#NULL!	0	0
6	HKNPC-092T	1	1	2	2	2	0	3	#NULL!	1	0	0	0	1	67	5	#NULL!	#NULL!	1	#NULL!	3	80	#NULL!	#NULL!	#NULL!	#NULL!	316	1	#NULL!	1	#NULL!	0	#NULL!	1	1	2	2	2	3	240	999	240	3	1	1	5	#NULL!	5	3
6	HKNPC-093T	1	1	3	3	2	0	3	#NULL!	1	1	0	0	1	34	5	#NULL!	#NULL!	1	#NULL!	3	60	#NULL!	#NULL!	#NULL!	#NULL!	317	1	#NULL!	1	#NULL!	1	#NULL!	2	1	2	1	2	3	180	999	180	3	1	1	4	#NULL!	4	2
6	HKNPC-094T	1	1	3	3	1	0	3	#NULL!	1	0	0	0	1	157	6	#NULL!	#NULL!	1	#NULL!	2	90	#NULL!	#NULL!	#NULL!	#NULL!	318	1	#NULL!	1	#NULL!	0	#NULL!	2	1	2	1	2	3	180	999	180	2	1	1	4	#NULL!	4	2
6	HKNPC-095T	1	2	3	3	2	0	3	#NULL!	1	1	0	0	1	61	6	#NULL!	#NULL!	1	#NULL!	3	80	#NULL!	#NULL!	#NULL!	#NULL!	319	1	#NULL!	1	#NULL!	1	#NULL!	2	1	2	1	2	3	240	999	240	3	1	1	5	#NULL!	5	3
6	HKNPC-096T	1	1	2	2	2	0	3	#NULL!	1	1	0	0	0	85	5	#NULL!	#NULL!	1	#NULL!	3	40	#NULL!	#NULL!	#NULL!	#NULL!	320	1	#NULL!	1	#NULL!	1	#NULL!	1	1	2	1	2	3	120	999	120	3	1	1	3	#NULL!	3	2
6	HKNPC-100T	1	1	3	2	1	0	2	#NULL!	1	0	0	0	1	96	5	#NULL!	#NULL!	1	#NULL!	2	90	#NULL!	#NULL!	#NULL!	#NULL!	321	1	#NULL!	1	#NULL!	0	#NULL!	1	1	1	1	2	3	180	999	180	2	1	1	4	#NULL!	4	2
6	HKNPC-003T	1	1	3	1	1	1	4.2	#NULL!	0	0	0	0	1	18	1	#NULL!	#NULL!	1	#NULL!	3	65	#NULL!	#NULL!	#NULL!	#NULL!	322	1	#NULL!	1	#NULL!	0	#NULL!	1	1	2	2	2	1	195	999	195	3	1	1	4	#NULL!	4	2
6	HKNPC-004T	1	1	3	3	2	0	3	#NULL!	1	1	0	1	0	69	1	#NULL!	#NULL!	1	#NULL!	3	90	#NULL!	#NULL!	#NULL!	#NULL!	323	1	#NULL!	1	#NULL!	1	#NULL!	2	1	2	1	2	1	270	999	270	3	1	1	6	#NULL!	6	3
6	HKNPC-011T	1	1	3	3	2	0	3	#NULL!	1	1	0	0	1	60	1	#NULL!	#NULL!	1	#NULL!	3	75	#NULL!	#NULL!	#NULL!	#NULL!	324	1	#NULL!	1	#NULL!	1	#NULL!	2	1	2	1	2	1	225	999	225	3	1	1	5	#NULL!	5	3
6	HKNPC-006T	1	2	3	1	1	0	2	#NULL!	1	1	0	1	0	68	1	#NULL!	#NULL!	1	#NULL!	3	90	#NULL!	#NULL!	#NULL!	#NULL!	325	1	#NULL!	1	#NULL!	1	#NULL!	1	1	1	2	2	1	270	999	270	3	1	1	6	#NULL!	6	3
6	HKNPC-018T	1	1	3	3	0	0	3	#NULL!	1	1	0	0	0	111	4	#NULL!	#NULL!	1	#NULL!	3	90	#NULL!	#NULL!	#NULL!	#NULL!	326	1	#NULL!	1	#NULL!	1	#NULL!	2	0	2	1	2	2	270	999	270	3	1	1	6	#NULL!	6	3
6	HKNPC-020T	1	1	3	4	3	0	4.1	#NULL!	1	1	0	0	1	14	1	#NULL!	#NULL!	1	#NULL!	3	75	#NULL!	#NULL!	#NULL!	#NULL!	327	1	#NULL!	1	#NULL!	1	#NULL!	2	1	2	1	2	1	225	999	225	3	1	1	5	#NULL!	5	3
6	HKNPC-028T	1	2	3	999	999	999	999	#NULL!	999	999	999	999	999	999	1	#NULL!	#NULL!	1	#NULL!	3	80	#NULL!	#NULL!	#NULL!	#NULL!	328	1	#NULL!	1	#NULL!	999	#NULL!	#NULL!	#NULL!	#NULL!	1	2	1	240	999	240	3	1	1	5	#NULL!	5	3
6	HKNPC-024T	1	2	3	2	2	0	3	#NULL!	1	1	0	0	1	99	1	#NULL!	#NULL!	1	#NULL!	3	90	#NULL!	#NULL!	#NULL!	#NULL!	329	1	#NULL!	1	#NULL!	1	#NULL!	1	1	2	1	2	1	270	999	270	3	1	1	6	#NULL!	6	3
6	HKNPC-030T	1	1	3	3	2	0	3	#NULL!	1	1	0	0	0	82	1	#NULL!	#NULL!	1	#NULL!	2	90	#NULL!	#NULL!	#NULL!	#NULL!	330	1	#NULL!	1	#NULL!	1	#NULL!	2	1	2	1	2	1	180	999	180	2	1	1	4	#NULL!	4	2
6	HKNPC-046T	1	1	3	1	0	0	1	#NULL!	1	0	0	1	0	76	1	#NULL!	#NULL!	1	#NULL!	3	90	#NULL!	#NULL!	#NULL!	#NULL!	331	1	#NULL!	1	#NULL!	0	#NULL!	1	0	1	1	2	1	270	999	270	3	1	1	6	#NULL!	6	3
6	HKNPC-031T	1	1	3	2	2	0	3	#NULL!	1	1	0	0	0	112	4	#NULL!	#NULL!	1	#NULL!	1	20	#NULL!	#NULL!	#NULL!	#NULL!	332	1	#NULL!	0	#NULL!	1	#NULL!	1	1	2	1	2	2	20	999	20	1	1	1	1	#NULL!	1	1
6	HKNPC-002T	1	1	3	1	1	0	2	#NULL!	1	1	0	0	0	99	1	#NULL!	#NULL!	1	#NULL!	1	60	#NULL!	#NULL!	#NULL!	#NULL!	333	1	#NULL!	0	#NULL!	1	#NULL!	1	1	1	1	2	1	60	999	60	1	1	1	2	#NULL!	2	1
6	HKNPC-007T	1	1	3	3	0	0	3	#NULL!	1	1	0	0	0	89	4	#NULL!	#NULL!	1	#NULL!	2	90	#NULL!	#NULL!	#NULL!	#NULL!	334	1	#NULL!	1	#NULL!	1	#NULL!	2	0	2	1	2	2	180	999	180	2	1	1	4	#NULL!	4	2
6	HKNPC-016T	1	1	3	1	2	0	3	#NULL!	1	1	0	0	1	28	1	#NULL!	#NULL!	1	#NULL!	0	0	#NULL!	#NULL!	#NULL!	#NULL!	335	0	#NULL!	0	#NULL!	1	#NULL!	1	1	2	1	2	1	0	999	0	0	0	0	0	#NULL!	0	0
6	HKNPC-017T	1	1	3	2	2	0	3	#NULL!	1	1	0	0	0	102	4	#NULL!	#NULL!	1	#NULL!	0	0	#NULL!	#NULL!	#NULL!	#NULL!	336	0	#NULL!	0	#NULL!	1	#NULL!	1	1	2	1	2	2	0	999	0	0	0	0	0	#NULL!	0	0
6	HKNPC-023T	1	1	3	1	1	0	2	#NULL!	1	1	0	0	1	46	4	#NULL!	#NULL!	1	#NULL!	1	80	#NULL!	#NULL!	#NULL!	#NULL!	337	1	#NULL!	0	#NULL!	1	#NULL!	1	1	1	1	2	2	80	999	80	1	1	1	2	#NULL!	2	1
6	HKNPC-001T2	1	1	3	4	1	0	4.1	#NULL!	1	1	0	0	1	43	4	#NULL!	#NULL!	1	#NULL!	0	0	#NULL!	#NULL!	#NULL!	#NULL!	338	0	#NULL!	0	#NULL!	1	#NULL!	2	1	2	1	2	2	0	999	0	0	0	0	0	#NULL!	0	0
6	HKNPC-033T	1	1	3	3	1	0	3	#NULL!	1	1	0	0	1	17	4	#NULL!	#NULL!	1	#NULL!	0	0	#NULL!	#NULL!	#NULL!	#NULL!	339	0	#NULL!	0	#NULL!	1	#NULL!	2	1	2	1	2	2	0	999	0	0	0	0	0	#NULL!	0	0
6	HKNPC-039T	1	1	3	4	1	0	4.1	#NULL!	1	1	0	0	1	54	1	#NULL!	#NULL!	1	#NULL!	1	10	#NULL!	#NULL!	#NULL!	#NULL!	340	1	#NULL!	0	#NULL!	1	#NULL!	2	1	2	1	2	1	10	999	10	1	1	0	1	#NULL!	1	1
6	NPC7T	1	1	3	1	1	0	2	#NULL!	1	1	0	1	0	54	1	#NULL!	#NULL!	1	#NULL!	3	90	#NULL!	#NULL!	#NULL!	#NULL!	341	1	#NULL!	1	#NULL!	1	#NULL!	1	1	1	1	2	1	270	999	270	3	1	1	6	#NULL!	6	3
6	NPC36T2	1	2	3	4	3	1	4.2	#NULL!	1	1	0	0	1	15	1	#NULL!	#NULL!	1	#NULL!	3	90	#NULL!	#NULL!	#NULL!	#NULL!	342	1	#NULL!	1	#NULL!	1	#NULL!	2	1	2	2	2	1	270	999	270	3	1	1	6	#NULL!	6	3
6	NPC27T	1	1	3	1	2	0	3	#NULL!	1	1	0	1	0	40	1	#NULL!	#NULL!	1	#NULL!	3	30	#NULL!	#NULL!	#NULL!	#NULL!	343	1	#NULL!	1	#NULL!	1	#NULL!	1	1	2	1	2	1	90	999	90	3	1	1	2	#NULL!	2	1
6	NPC23T	1	1	3	1	2	0	3	#NULL!	1	1	0	1	0	41	1	#NULL!	#NULL!	1	#NULL!	3	80	#NULL!	#NULL!	#NULL!	#NULL!	344	1	#NULL!	1	#NULL!	1	#NULL!	1	1	2	1	2	1	240	999	240	3	1	1	5	#NULL!	5	3
6	NPC22T	1	1	3	2	1	0	2	#NULL!	1	1	0	1	0	41	1	#NULL!	#NULL!	1	#NULL!	1	90	#NULL!	#NULL!	#NULL!	#NULL!	345	1	#NULL!	0	#NULL!	1	#NULL!	1	1	1	1	2	1	90	999	90	1	1	1	2	#NULL!	2	1
6	NPC25T	1	1	3	4	2	0	4.1	#NULL!	1	1	0	0	1	6	1	#NULL!	#NULL!	1	#NULL!	0	0	#NULL!	#NULL!	#NULL!	#NULL!	346	0	#NULL!	0	#NULL!	1	#NULL!	2	1	2	1	2	1	0	999	0	0	0	0	0	#NULL!	0	0
6	NPC24T	1	2	3	2	2	0	3	#NULL!	1	1	0	1	0	42	1	#NULL!	#NULL!	1	#NULL!	1	15	#NULL!	#NULL!	#NULL!	#NULL!	347	1	#NULL!	0	#NULL!	1	#NULL!	1	1	2	2	2	1	15	999	15	1	1	1	1	#NULL!	1	1
6	NPC35T	1	1	3	3	1	0	3	#NULL!	1	1	0	1	0	41	1	#NULL!	#NULL!	1	#NULL!	1	30	#NULL!	#NULL!	#NULL!	#NULL!	348	1	#NULL!	0	#NULL!	1	#NULL!	2	1	2	1	2	1	30	999	30	1	1	1	1	#NULL!	1	1
6	rNPC-007	1	1	3	1	1	0	2	#NULL!	1	0	0	0	1	179	4	#NULL!	#NULL!	1	#NULL!	0	0	#NULL!	#NULL!	#NULL!	#NULL!	349	0	#NULL!	0	#NULL!	0	#NULL!	1	1	1	1	2	2	0	999	0	0	0	0	0	#NULL!	0	0
6	rNPC-015	1	1	3	1	2	0	3	#NULL!	1	1	0	0	0	63	4	#NULL!	#NULL!	1	#NULL!	2	20	#NULL!	#NULL!	#NULL!	#NULL!	350	1	#NULL!	1	#NULL!	1	#NULL!	1	1	2	1	2	2	40	999	40	2	1	1	1	#NULL!	1	1
6	rNPC-016	1	1	3	1	1	0	2	#NULL!	1	1	0	0	1	81	4	#NULL!	#NULL!	1	#NULL!	3	90	#NULL!	#NULL!	#NULL!	#NULL!	351	1	#NULL!	1	#NULL!	1	#NULL!	1	1	1	1	2	2	270	999	270	3	1	1	6	#NULL!	6	3
6	rNPC-017	1	1	3	3	2	0	3	#NULL!	1	1	0	0	0	60	4	#NULL!	#NULL!	1	#NULL!	3	80	#NULL!	#NULL!	#NULL!	#NULL!	352	1	#NULL!	1	#NULL!	1	#NULL!	2	1	2	1	2	2	240	999	240	3	1	1	5	#NULL!	5	3
6	rNPC-020 M1	1	2	3	2	0	0	2	#NULL!	1	0	0	0	0	59	6	#NULL!	#NULL!	1	#NULL!	3	70	#NULL!	#NULL!	#NULL!	#NULL!	353	1	#NULL!	1	#NULL!	0	#NULL!	1	0	1	1	2	3	210	999	210	3	1	1	5	#NULL!	5	3
6	rNPC-021	1	1	2	3	2	0	3	#NULL!	1	1	0	0	1	52	4	#NULL!	#NULL!	1	#NULL!	3	50	#NULL!	#NULL!	#NULL!	#NULL!	354	1	#NULL!	1	#NULL!	1	#NULL!	2	1	2	1	2	2	150	999	150	3	1	1	3	#NULL!	3	2
6	rNPC-022	1	1	3	1	1	1	4.2	#NULL!	1	1	0	0	1	36	4	#NULL!	#NULL!	1	#NULL!	3	90	#NULL!	#NULL!	#NULL!	#NULL!	355	1	#NULL!	1	#NULL!	1	#NULL!	1	1	2	1	2	2	270	999	270	3	1	1	6	#NULL!	6	3
6	rNPC-023	1	1	2	1	1	0	2	#NULL!	1	0	0	0	0	168	4	#NULL!	#NULL!	1	#NULL!	0	0	#NULL!	#NULL!	#NULL!	#NULL!	356	0	#NULL!	0	#NULL!	0	#NULL!	1	1	1	1	2	2	0	999	0	0	0	0	0	#NULL!	0	0
6	rNPC-023-P	1	1	2	1	1	0	2	#NULL!	1	0	0	0	0	168	1	#NULL!	#NULL!	1	#NULL!	2	35	#NULL!	#NULL!	#NULL!	#NULL!	357	1	#NULL!	1	#NULL!	0	#NULL!	1	1	1	1	2	1	70	999	70	2	1	1	2	#NULL!	2	1
6	rNPC-024	1	1	3	3	0	0	3	#NULL!	1	1	1	0	0	117	4	#NULL!	#NULL!	1	#NULL!	3	90	#NULL!	#NULL!	#NULL!	#NULL!	358	1	#NULL!	1	#NULL!	1	#NULL!	2	0	2	1	2	2	270	999	270	3	1	1	6	#NULL!	6	3
6	rNPC-026	1	1	#NULL!	999	999	999	999	#NULL!	1	0	0	0	0	251	4	#NULL!	#NULL!	#NULL!	#NULL!	3	30	#NULL!	#NULL!	#NULL!	#NULL!	359	1	#NULL!	1	#NULL!	0	#NULL!	#NULL!	#NULL!	#NULL!	1	#NULL!	2	90	999	90	3	1	1	2	#NULL!	2	1
6	rNPC-027	1	1	3	1	1	0	2	#NULL!	1	1	0	0	0	134	4	#NULL!	#NULL!	1	#NULL!	3	90	#NULL!	#NULL!	#NULL!	#NULL!	360	1	#NULL!	1	#NULL!	1	#NULL!	1	1	1	1	2	2	270	999	270	3	1	1	6	#NULL!	6	3
6	rNPC-027-P	1	1	3	1	1	0	2	#NULL!	1	1	0	0	0	134	1	#NULL!	#NULL!	1	#NULL!	3	40	#NULL!	#NULL!	#NULL!	#NULL!	361	1	#NULL!	1	#NULL!	1	#NULL!	1	1	1	1	2	1	120	999	120	3	1	1	3	#NULL!	3	2
6	rNPC-028	1	1	2	2	0	0	2	#NULL!	1	0	0	0	1	57	4	#NULL!	#NULL!	#NULL!	#NULL!	3	90	#NULL!	#NULL!	#NULL!	#NULL!	362	1	#NULL!	1	#NULL!	0	#NULL!	1	0	1	1	2	2	270	999	270	3	1	1	6	#NULL!	6	3
6	rNPC-028-P	1	1	2	2	0	0	2	#NULL!	1	0	0	0	1	57	1	#NULL!	#NULL!	1	#NULL!	3	90	#NULL!	#NULL!	#NULL!	#NULL!	363	1	#NULL!	1	#NULL!	0	#NULL!	1	0	1	1	2	1	270	999	270	3	1	1	6	#NULL!	6	3
6	rNPC-030	1	2	3	2	0	0	2	#NULL!	1	0	0	0	1	102	4	#NULL!	#NULL!	1	#NULL!	3	80	#NULL!	#NULL!	#NULL!	#NULL!	364	1	#NULL!	1	#NULL!	0	#NULL!	1	0	1	1	2	2	240	999	240	3	1	1	5	#NULL!	5	3
6	rNPC-030-P	1	2	3	2	0	0	2	#NULL!	1	0	0	0	1	102	1	#NULL!	#NULL!	1	#NULL!	3	90	#NULL!	#NULL!	#NULL!	#NULL!	365	1	#NULL!	1	#NULL!	0	#NULL!	1	0	1	1	2	1	270	999	270	3	1	1	6	#NULL!	6	3
6	rNPC-031	1	1	3	1	0	0	1	#NULL!	1	0	0	0	1	186	4	#NULL!	#NULL!	1	#NULL!	3	90	#NULL!	#NULL!	#NULL!	#NULL!	366	1	#NULL!	1	#NULL!	0	#NULL!	1	0	1	1	2	2	270	999	270	3	1	1	6	#NULL!	6	3
6	rNPC-031-P	1	1	3	1	0	0	1	#NULL!	1	0	0	0	1	186	1	#NULL!	#NULL!	1	#NULL!	2	90	#NULL!	#NULL!	#NULL!	#NULL!	367	1	#NULL!	1	#NULL!	0	#NULL!	1	0	1	1	2	1	180	999	180	2	1	1	4	#NULL!	4	2
6	rNPC-032	1	1	3	3	2	0	3	#NULL!	1	1	0	0	0	80	4	#NULL!	#NULL!	1	#NULL!	3	90	#NULL!	#NULL!	#NULL!	#NULL!	368	1	#NULL!	1	#NULL!	1	#NULL!	2	1	2	1	2	2	270	999	270	3	1	1	6	#NULL!	6	3
6	rNPC-032 M1	1	1	3	3	2	0	3	#NULL!	1	1	0	0	0	80	6	#NULL!	#NULL!	1	#NULL!	3	70	#NULL!	#NULL!	#NULL!	#NULL!	369	1	#NULL!	1	#NULL!	1	#NULL!	2	1	2	1	2	3	210	999	210	3	1	1	5	#NULL!	5	3
6	rNPC-034	1	1	2	3	2	0	3	#NULL!	1	1	0	0	1	96	4	#NULL!	#NULL!	#NULL!	#NULL!	3	80	#NULL!	#NULL!	#NULL!	#NULL!	370	1	#NULL!	1	#NULL!	1	#NULL!	2	1	2	1	2	2	240	999	240	3	1	1	5	#NULL!	5	3
6	rNPC-034 M1	1	1	2	3	2	0	3	#NULL!	1	1	0	0	1	96	6	#NULL!	#NULL!	#NULL!	#NULL!	3	90	#NULL!	#NULL!	#NULL!	#NULL!	371	1	#NULL!	1	#NULL!	1	#NULL!	2	1	2	1	2	3	270	999	270	3	1	1	6	#NULL!	6	3
6	rNPC-035	1	2	3	2	1	0	2	#NULL!	1	0	0	0	1	28	4	#NULL!	#NULL!	1	#NULL!	0	0	#NULL!	#NULL!	#NULL!	#NULL!	372	0	#NULL!	0	#NULL!	0	#NULL!	1	1	1	1	2	2	0	999	0	0	0	0	0	#NULL!	0	0
6	rNPC-036P	1	1	2	2	0	0	2	#NULL!	1	0	0	0	1	145	1	#NULL!	#NULL!	1	#NULL!	3	80	#NULL!	#NULL!	#NULL!	#NULL!	373	1	#NULL!	1	#NULL!	0	#NULL!	1	0	1	1	2	1	240	999	240	3	1	1	5	#NULL!	5	3
6	rNPC-036	1	1	2	2	0	0	2	#NULL!	1	0	0	0	1	145	4	#NULL!	#NULL!	1	#NULL!	3	70	#NULL!	#NULL!	#NULL!	#NULL!	374	1	#NULL!	1	#NULL!	0	#NULL!	1	0	1	1	2	2	210	999	210	3	1	1	5	#NULL!	5	3
6	rNPC-038	1	1	3	2	1	0	2	#NULL!	1	0	0	0	1	99	4	#NULL!	#NULL!	1	#NULL!	0	0	#NULL!	#NULL!	#NULL!	#NULL!	375	0	#NULL!	0	#NULL!	0	#NULL!	1	1	1	1	2	2	0	999	0	0	0	0	0	#NULL!	0	0
6	rNPC-038-P	1	1	3	2	1	0	2	#NULL!	1	0	0	0	1	99	1	#NULL!	#NULL!	1	#NULL!	0	0	#NULL!	#NULL!	#NULL!	#NULL!	376	0	#NULL!	0	#NULL!	0	#NULL!	1	1	1	1	2	1	0	999	0	0	0	0	0	#NULL!	0	0
6	rNPC-039	1	1	3	3	0	0	3	#NULL!	1	0	0	0	1	146	4	#NULL!	#NULL!	1	#NULL!	2	60	#NULL!	#NULL!	#NULL!	#NULL!	377	1	#NULL!	1	#NULL!	0	#NULL!	2	0	2	2	2	2	120	999	120	2	1	1	3	#NULL!	3	2
6	rNPC-039-P	1	1	3	3	0	0	3	#NULL!	1	0	0	0	1	146	1	#NULL!	#NULL!	1	#NULL!	2	70	#NULL!	#NULL!	#NULL!	#NULL!	378	1	#NULL!	1	#NULL!	0	#NULL!	2	0	2	2	2	1	140	999	140	2	1	1	3	#NULL!	3	2
6	rNPC-040	1	1	3	3	2	0	3	#NULL!	1	1	0	0	1	54	4	#NULL!	#NULL!	1	#NULL!	2	30	#NULL!	#NULL!	#NULL!	#NULL!	379	1	#NULL!	1	#NULL!	1	#NULL!	2	1	2	1	2	2	60	999	60	2	1	1	2	#NULL!	2	1
6	rNPC-041 M1	1	2	3	1	2	0	3	#NULL!	1	1	0	0	0	121	6	#NULL!	#NULL!	1	#NULL!	3	90	#NULL!	#NULL!	#NULL!	#NULL!	380	1	#NULL!	1	#NULL!	1	#NULL!	1	1	2	1	2	3	270	999	270	3	1	1	6	#NULL!	6	3
6	rNPC-041-P	1	2	3	1	2	0	3	#NULL!	1	1	0	0	0	121	1	#NULL!	#NULL!	1	#NULL!	3	90	#NULL!	#NULL!	#NULL!	#NULL!	381	1	#NULL!	1	#NULL!	1	#NULL!	1	1	2	1	2	1	270	999	270	3	1	1	6	#NULL!	6	3
6	rNPC-042	1	1	3	3	1	0	3	#NULL!	1	1	0	0	1	57	4	#NULL!	#NULL!	1	#NULL!	3	80	#NULL!	#NULL!	#NULL!	#NULL!	382	1	#NULL!	1	#NULL!	1	#NULL!	2	1	2	2	2	2	240	999	240	3	1	1	5	#NULL!	5	3
6	rNPC-042 M1	1	1	3	3	1	0	3	#NULL!	1	1	0	0	1	57	6	#NULL!	#NULL!	1	#NULL!	3	90	#NULL!	#NULL!	#NULL!	#NULL!	383	1	#NULL!	1	#NULL!	1	#NULL!	2	1	2	2	2	3	270	999	270	3	1	1	6	#NULL!	6	3
6	rNPC-042-P	1	1	3	3	1	0	3	#NULL!	1	1	0	0	1	57	1	#NULL!	#NULL!	1	#NULL!	3	90	#NULL!	#NULL!	#NULL!	#NULL!	384	1	#NULL!	1	#NULL!	1	#NULL!	2	1	2	2	2	1	270	999	270	3	1	1	6	#NULL!	6	3
6	rNPC-043	1	2	3	1	0	0	1	#NULL!	1	0	0	0	0	206	4	#NULL!	#NULL!	1	#NULL!	0	0	#NULL!	#NULL!	#NULL!	#NULL!	385	0	#NULL!	0	#NULL!	0	#NULL!	1	0	1	1	2	2	0	999	0	0	0	0	0	#NULL!	0	0
6	rNPC-043-P	1	2	3	1	0	0	1	#NULL!	1	0	0	0	0	206	1	#NULL!	#NULL!	1	#NULL!	3	90	#NULL!	#NULL!	#NULL!	#NULL!	386	1	#NULL!	1	#NULL!	0	#NULL!	1	0	1	1	2	1	270	999	270	3	1	1	6	#NULL!	6	3
6	rNPC-044	1	1	3	2	2	0	3	#NULL!	1	1	0	0	1	116	4	#NULL!	#NULL!	1	#NULL!	3	90	#NULL!	#NULL!	#NULL!	#NULL!	387	1	#NULL!	1	#NULL!	1	#NULL!	1	1	2	1	2	2	270	999	270	3	1	1	6	#NULL!	6	3
6	rNPC-044-P	1	1	3	2	2	0	3	#NULL!	1	1	0	0	1	116	1	#NULL!	#NULL!	1	#NULL!	3	90	#NULL!	#NULL!	#NULL!	#NULL!	388	1	#NULL!	1	#NULL!	1	#NULL!	1	1	2	1	2	1	270	999	270	3	1	1	6	#NULL!	6	3
6	rNPC-047	1	1	3	2	1	0	2	#NULL!	1	1	0	0	0	64	4	#NULL!	#NULL!	1	#NULL!	3	80	#NULL!	#NULL!	#NULL!	#NULL!	389	1	#NULL!	1	#NULL!	1	#NULL!	1	1	1	1	2	2	240	999	240	3	1	1	5	#NULL!	5	3
6	rNPC-049	1	1	3	2	3	0	4.1	#NULL!	1	1	1	0	1	145	4	#NULL!	#NULL!	1	#NULL!	0	0	#NULL!	#NULL!	#NULL!	#NULL!	390	0	#NULL!	0	#NULL!	1	#NULL!	1	1	2	1	2	2	0	999	0	0	0	0	0	#NULL!	0	0
6	rNPC-049 M1	1	1	3	2	3	0	4.1	#NULL!	1	1	1	0	1	145	5	#NULL!	#NULL!	1	#NULL!	3	90	#NULL!	#NULL!	#NULL!	#NULL!	391	1	#NULL!	1	#NULL!	1	#NULL!	1	1	2	1	2	3	270	999	270	3	1	1	6	#NULL!	6	3
6	rNPC-049-P	1	1	3	2	3	0	4.1	#NULL!	1	1	1	0	1	145	1	#NULL!	#NULL!	1	#NULL!	3	90	#NULL!	#NULL!	#NULL!	#NULL!	392	1	#NULL!	1	#NULL!	1	#NULL!	1	1	2	1	2	1	270	999	270	3	1	1	6	#NULL!	6	3
6	rNPC-050	1	1	3	4	1	0	4.1	#NULL!	1	1	1	0	1	49	4	#NULL!	#NULL!	1	#NULL!	3	90	#NULL!	#NULL!	#NULL!	#NULL!	393	1	#NULL!	1	#NULL!	1	#NULL!	2	1	2	1	2	2	270	999	270	3	1	1	6	#NULL!	6	3
6	rNPC-052	1	1	3	4	2	0	4.1	#NULL!	1	1	0	0	1	57	4	#NULL!	#NULL!	1	#NULL!	0	0	#NULL!	#NULL!	#NULL!	#NULL!	394	0	#NULL!	0	#NULL!	1	#NULL!	2	1	2	1	2	2	0	999	0	0	0	0	0	#NULL!	0	0
6	rNPC-053	1	1	3	2	1	0	2	#NULL!	1	0	0	0	1	35	4	#NULL!	#NULL!	1	#NULL!	2	25	#NULL!	#NULL!	#NULL!	#NULL!	395	1	#NULL!	1	#NULL!	0	#NULL!	1	1	1	1	2	2	50	999	50	2	1	1	1	#NULL!	1	1
6	rNPC-054	1	1	3	1	3	0	4.1	#NULL!	1	1	0	0	1	45	4	#NULL!	#NULL!	1	#NULL!	3	40	#NULL!	#NULL!	#NULL!	#NULL!	396	1	#NULL!	1	#NULL!	1	#NULL!	1	1	2	1	2	2	120	999	120	3	1	1	3	#NULL!	3	2
6	rNPC-055	1	2	3	1	1	0	2	#NULL!	1	0	0	0	0	61	4	#NULL!	#NULL!	1	#NULL!	3	90	#NULL!	#NULL!	#NULL!	#NULL!	397	1	#NULL!	1	#NULL!	0	#NULL!	1	1	1	1	2	2	270	999	270	3	1	1	6	#NULL!	6	3
6	rNPC-056	1	1	3	2	0	0	2	#NULL!	1	0	0	0	1	98	4	#NULL!	#NULL!	1	#NULL!	0	0	#NULL!	#NULL!	#NULL!	#NULL!	398	0	#NULL!	0	#NULL!	0	#NULL!	1	0	1	1	2	2	0	999	0	0	0	0	0	#NULL!	0	0
6	rNPC-057	1	2	3	1	1	0	2	#NULL!	1	1	0	0	0	63	4	#NULL!	#NULL!	1	#NULL!	3	90	#NULL!	#NULL!	#NULL!	#NULL!	399	1	#NULL!	1	#NULL!	1	#NULL!	1	1	1	1	2	2	270	999	270	3	1	1	6	#NULL!	6	3
6	rNPC-058	1	2	3	4	2	0	4.1	#NULL!	1	1	1	0	1	26	4	#NULL!	#NULL!	1	#NULL!	3	80	#NULL!	#NULL!	#NULL!	#NULL!	400	1	#NULL!	1	#NULL!	1	#NULL!	2	1	2	1	2	2	240	999	240	3	1	1	5	#NULL!	5	3
6	rNPC-059	1	1	3	999	1	0	999	#NULL!	1	1	1	0	1	65	4	#NULL!	#NULL!	1	#NULL!	2	70	#NULL!	#NULL!	#NULL!	#NULL!	401	1	#NULL!	1	#NULL!	1	#NULL!	#NULL!	1	#NULL!	1	2	2	140	999	140	2	1	1	3	#NULL!	3	2
6	rNPC-060	1	1	3	2	1	0	2	#NULL!	1	0	0	0	0	117	4	#NULL!	#NULL!	1	#NULL!	3	90	#NULL!	#NULL!	#NULL!	#NULL!	402	1	#NULL!	1	#NULL!	0	#NULL!	1	1	1	1	2	2	270	999	270	3	1	1	6	#NULL!	6	3
[truncated: 5 more columns]

## Sheet: fiugre 2c
	actin	SSTR2	∆Ct	∆∆Ct	2^-∆∆Ct	mean
vector 24hr	16.04	28.92	12.88	-0.0166667	1.01162	1.00052
	16.15	29.11	12.96	0.0633333	0.95705
	16.15	29	12.85	-0.0466667	1.03288
LMP1 24 hr	16.87	28.89	12.02	-0.876667	1.83613	1.86485	p = 0.0004
	16.99	29.08	12.09	-0.806667	1.74917
	16.99	28.88	11.89	-1.00667	2.00926
vector 48hr	16.94	29.79	12.85	-0.0466667	1.03288	1.01641
	16.88	29.75	12.87	-0.0266667	1.01866
	16.92	29.82	12.9	0.0033333	0.997692
LMP1 48hr	16.75	26.15	9.4	-3.49667	11.2876	10.9896	p <0.0001
	16.75	26.14	9.39	-3.50667	11.3661
	16.72	26.25	9.53	-3.36667	10.315
graph plotted in Prism 6, t-test

## Sheet: figure 2d
	actin	SSTR2	∆Ct	∆∆Ct	2^-∆∆Ct	mean
NP69-pcDNA	16.83	28.78	11.95	-0.0766667	1.05458	1.0009
	16.93	29.03	12.1	0.0733333	0.950439
	16.75	28.78	12.03	0.0033333	0.997692
NP69-EGFP	16.87	28.98	12.11	0.0833333	0.943874	1.00601
	16.9	29.01	12.11	0.0833333	0.943874
	16.89	28.74	11.85	-0.176667	1.13027
NP69-pcDNA+EGFP	17.24	29.31	12.07	0.0433333	0.97041	0.957093
	17.22	29.5	12.28	0.253333	0.838956
	17.26	29.2	11.94	-0.0866667	1.06191
NP69-LMP1	17.02	26.52	9.5	-2.52667	5.76239	6.73328
	17.08	26.24	9.16	-2.86667	7.29378
	17.1	26.29	9.19	-2.83667	7.14368
NP69-Traf3	17.99	29.13	11.14	-0.886667	1.8489	1.2865
	17.45	29.2	11.75	-0.276667	1.21139
	16.9	29.25	12.35	0.323333	0.799221
NP69-LMP1+Traf3	17.65	28.03	10.38	-1.64667	3.13109	3.68825
	16.64	27.66	11.02	-1.00667	2.00926
	18.03	27.49	9.46	-2.56667	5.92439
graph plotted in Prism 6, one-way anova, bonferroni's correction

## Sheet: figure 2e
NP69-LMP1								NP69-LMP1
NFkB Inhibitor (μM)								MEK Inhibitor (μM)
	actin	SSTR2	∆Ct	∆∆Ct	2^-∆∆Ct	mean			actin	SSTR2	∆Ct	∆∆Ct	2^-∆∆Ct	mean
0	18.3	25.54	7.28333	0.23	0.852635	1.02694		0	17.53	27.63	9.96333	-0.0533333	1.03766	1.00603
	18.22	25.54	7.28333	0.23	0.852635				17.67	27.52	9.85333	-0.163333	1.11987
	18.25	24.85	6.59333	-0.46	1.37554				17.8	27.9	10.2333	0.216667	0.860551
0.625	18.22	27.18	8.96667	1.91333	0.265478	0.276247		5	17.65	27.9	10.2433	0.226667	0.854607	0.976838
	18.19	27.12	8.90667	1.85333	0.276752				17.57	27.75	10.0933	0.0766667	0.948246
	18.23	27.07	8.85667	1.80333	0.286512				17.75	27.5	9.84333	-0.173333	1.12766
1.25	18.23	27.11	8.93	1.87667	0.272312	0.239971		10	17	27.29	10.2867	0.27	0.82932	0.580829
	18.22	27.47	9.29	2.23667	0.212176				17.01	28.47	11.4667	1.45	0.366021
	18.09	27.32	9.14	2.08667	0.235424				17	27.89	10.8867	0.87	0.547147
2.5	18.22	27.33	9.15667	2.10333	0.23272	0.215806		20	17.12	29.79	12.6867	2.67	0.157127	0.386222
	18.1	27.6	9.42667	2.37333	0.192999				17.09	28.04	10.9367	0.92	0.528509
	18.2	27.4	9.22667	2.17333	0.221698				17.1	28.2	11.0967	1.08	0.473029
5	18.22	27.63	9.42	2.36667	0.193893	0.19126		40	17.25	29.51	12.39	2.37333	0.192999	0.192727
	18.28	27.69	9.48	2.42667	0.185995				17.02	29.59	12.47	2.45333	0.182588
	18.13	27.63	9.42	2.36667	0.193893				17.09	29.44	12.32	2.30333	0.202594
graph plotted in Prism 6

## Sheet: figure 2f
LMP1 Mutant
	LMP1	SSTR2	∆Ct	∆∆Ct	2^-∆∆Ct	mean
WT	29.82	32.45	2.89333	0.186667	0.878633	1.02762
	29.31	31.8	2.24333	-0.463333	1.37872
	29.54	32.54	2.98333	0.276667	0.825496
3A	28.18	34.7	6.57	3.86333	0.0687101	0.0785375	P=0.0336
	27.8	34.55	6.42	3.71333	0.0762387
	28.41	34.3	6.17	3.46333	0.0906636
∆8C	29.1	36.4	7.11	4.40333	0.0472568	0.0522808	P=0.0301
	29.41	36.09	6.8	4.09333	0.0585847
	29.36	36.29	7	4.29333	0.0510009
3A+∆8C	26.5	31.69	5.3	2.59333	0.165702	0.116926	P=0.0428
	26.29	32.75	6.36	3.65333	0.0794762
	26.38	32.34	5.95	3.24333	0.105599
graph plotted in Prism 6, t-test

## Sheet: figure 2g
NP69
LMP1 Vector(μg)	actin	SSTR2	∆Ct	∆∆Ct	2^-∆∆Ct	mean
0	22.86	32.86	10.0733	-0.11	1.07923	1.01152
	22.73	32.77	9.98333	-0.2	1.1487
	22.77	33.28	10.4933	0.31	0.806642
0.125	23.71	32.23	8.34	-1.84333	3.58838	3.8266	P=0.0088
	23.7	32.17	8.28	-1.90333	3.74076
	24.26	32.02	8.13	-2.05333	4.15064
0.25	23.56	31.16	7.59667	-2.58667	6.00709	4.35602	P=0.0649
	23.81	31.6	8.03667	-2.14667	4.42804
	23.32	32.35	8.78667	-1.39667	2.63293
0.5	23.13	30.75	7.60333	-2.58	5.9794	5.25076	P=0.0485
	23.16	30.6	7.45333	-2.73	6.63456
	23.15	31.68	8.53333	-1.65	3.13834
1	23.53	31.47	7.83	-2.35333	5.11004	4.52627	P=0.0114
	23.83	31.85	8.21	-1.97333	3.92674
	23.56	31.64	8	-2.18333	4.54202
2	22.94	30.86	7.89	-2.29333	4.90187	5.23628	P=0.0042
	22.95	30.76	7.79	-2.39333	5.2537
	23.02	30.68	7.71	-2.47333	5.55325
graph plotted in Prism 6, t-test

## Sheet: figure 2h
C666-1
NFkB inhibitor (μM)
	actin	SSTR2	∆Ct	∆∆Ct	2^-∆∆Ct	mean
0	16.57	27.55	11.0033	-0.216667	1.16205	1.03961
	16.57	28.35	11.8033	0.583333	0.66742
	16.5	27.4	10.8533	-0.366667	1.28937
1.25	16.6	29.09	12.6133	1.39333	0.380684	0.35956
	16.36	28.71	12.2333	1.01333	0.4954
	16.47	30	13.5233	2.30333	0.202594
2.5	16.41	29.87	13.4733	2.25333	0.209739	0.11863
	16.38	31.24	14.8433	3.62333	0.0811462
	16.4	31.56	15.1633	3.94333	0.0650037
5	16.16	30.74	14.5367	3.31667	0.100365	0.107241
	16.24	31.06	14.8567	3.63667	0.0803997
	16.21	30.25	14.0467	2.82667	0.140958
C666-1
MEK inhibitor (μM)
	actin	SSTR2	∆Ct	∆∆Ct	2^-∆∆Ct	mean
0	16.52	27.1	10.55	-0.0233333	1.0163	1.00121
	16.53	27.05	10.5	-0.0733333	1.05214
	16.6	27.22	10.67	0.0966667	0.935191
10	16.29	26.93	10.4633	-0.11	1.07923	0.977602
	16.57	27.12	10.6533	0.08	0.946058
	16.54	27.18	10.7133	0.14	0.907519
20	16.4	27.3	10.9033	0.33	0.795536	0.808955
	16.57	27.32	10.9233	0.35	0.784584
	16.22	27.21	10.8133	0.24	0.846745
40	16.28	28.32	12.13	1.55667	0.339936	0.352546
	16.12	28.15	11.96	1.38667	0.382447
	16.17	28.34	12.15	1.57667	0.335256
graph plotted in Prism 6

## Sheet: figure 2i
	actin	SSTR2	∆Ct	∆∆Ct	2^-∆∆Ct	mean
Control	17.29	21.7	4.36	-0.0933333	1.06683	1.0012
	17.37	21.87	4.53	0.0766667	0.948246
	17.36	21.81	4.47	0.0166667	0.988514
siNFkB1-1	17.76	22.71	4.94667	0.493333	0.710382	0.715334
	17.78	22.7	4.93667	0.483333	0.715323
	17.75	22.69	4.92667	0.473333	0.720298
siNFkB1-2	17.35	22.27	4.93667	0.483333	0.715323	0.699355
	17.33	22.27	4.93667	0.483333	0.715323
	17.32	22.37	5.03667	0.583333	0.66742
	actin	SSTR2	∆Ct	∆∆Ct	2^-∆∆Ct	mean
Control	17.29	21.85	4.51	0.04	0.972655	1.00034
	17.37	21.76	4.42	-0.05	1.03526
	17.36	21.82	4.48	0.01	0.993092
siRelB 1	17.98	22.99	5.10667	0.636667	0.643197	0.655348
	17.77	22.92	5.03667	0.566667	0.675175
	17.9	22.98	5.09667	0.626667	0.647671
siRelB 2	17.7	22.94	5.19333	0.723333	0.605696	0.61427
	17.76	22.88	5.13333	0.663333	0.631418
	17.78	22.94	5.19333	0.723333	0.605696
	actin	SSTR2	∆Ct	∆∆Ct	2^-∆∆Ct	mean
Control	17.29	21.7	4.36	-0.0933333	1.06683	1.0012
	17.37	21.87	4.53	0.0766667	0.948246
	17.36	21.81	4.47	0.0166667	0.988514
sip52 1	17.53	22.6	5.04333	0.59	0.664343	0.649267
	17.59	22.64	5.08333	0.63	0.646176
	17.55	22.66	5.10333	0.65	0.63728
sip52 2	17.76	23.68	5.93	1.47667	0.359318	0.349372
	17.76	23.64	5.89	1.43667	0.36942
	17.73	23.85	6.1	1.64667	0.319377
	actin	SSTR2	∆Ct	∆∆Ct	2^-∆∆Ct	mean
Control	21.17	26.33	5.08333	0.333333	0.793701	1.02008
	21.26	26.03	4.78333	0.0333333	0.97716
	21.31	25.63	4.38333	-0.366667	1.28937
sicjun 1	21.27	26.29	4.97	0.22	0.858565	0.864551
	21.42	26.27	4.95	0.2	0.870551
	21.27	26.28	4.96	0.21	0.864537
sicjun 2	20.79	26.4	5.6	0.85	0.554785	0.575015
	20.81	26.15	5.35	0.6	0.659754
	20.8	26.52	5.72	0.97	0.510506
graph plotted in Prism 6

## Sheet: suppl fig 2a
	actin	SSTR2	∆Ct	∆∆Ct	2^-∆∆Ct	mean
vector	16.94	29.79	12.85	-0.0466667	1.03288	1.01641
vector	16.88	29.75	12.87	-0.0266667	1.01866
vector	16.92	29.82	12.9	0.0033333	0.997692
LMP1	16.75	26.15	9.4	-3.49667	11.2876	10.9896	p <0.0001
LMP1	16.75	26.14	9.39	-3.50667	11.3661
LMP1	16.72	26.25	9.53	-3.36667	10.315
	actin	SSTR2	∆Ct	∆∆Ct	2^-∆∆Ct	mean
vector	18.34	29.24	10.9	-0.11	1.07923	1.00388
vector	18.59	29.53	10.94	-0.07	1.04972
vector	18.49	29.68	11.19	0.18	0.882703
EBNA	18.29	29.81	11.52	0.51	0.702222	0.951921
EBNA	18.77	29.47	10.7	-0.31	1.23971
EBNA	18.76	29.9	11.14	0.13	0.913831
	actin	SSTR2	∆Ct	∆∆Ct	2^-∆∆Ct	mean
vector	18.3	30.44	12.14	0.1	0.933033	1.00125
vector	18.54	30.51	11.97	-0.07	1.04972
vector	18.65	30.66	12.01	-0.03	1.02101
LMP2A	18.27	30.54	12.27	0.23	0.852635	1.05441
LMP2A	18.84	30.46	11.62	-0.42	1.33793
LMP2A	18.63	30.71	12.08	0.04	0.972655
graph plotted in Prism 6, t-test

## Sheet: supply fig 2b
NP69-LMP1
AKT inhibitor (μM)
	actin	SSTR2	∆Ct	∆∆Ct	2^-∆∆Ct	mean
0	20.25	33.17	13.04	-0.64	1.55833	1.0752
	20.01	34.54	14.41	0.73	0.602904
	20.13	33.72	13.59	-0.09	1.06437
0.7	20.38	34.31	13.8167	0.136667	0.909618	0.976127
	20.53	34.18	13.6867	0.00666667	0.99539
	20.57	34.14	13.6467	-0.0333333	1.02337
3.1	20.26	33.68	13.4267	-0.253333	1.19196	1.1793
	20.27	33.53	13.2767	-0.403333	1.32256
	20.23	33.9	13.6467	-0.0333333	1.02337
12.5	20.94	34.16	13.2067	-0.473333	1.38831	1.07165
	20.96	34.64	13.6867	0.00666667	0.99539
	20.96	34.9	13.9467	0.266667	0.831238
50	20.64	34.51	13.9933	0.313333	0.80478	0.964145
	20.36	34.16	13.6433	-0.0366667	1.02574
	20.55	34.11	13.5933	-0.0866667	1.06191
C666-1
AKT inhibitor (μM)
	actin	SSTR2	∆Ct	∆∆Ct	2^-∆∆Ct	mean
0	20.01	26.56	6.27333	-0.173333	1.12766	1.00491
	19.95	26.91	6.62333	0.176667	0.884745
	20.9	26.73	6.44333	-0.00333333	1.00231
0.7	20.34	26.59	6.42333	-0.0233333	1.0163	1.25487
	20.25	26.51	6.34333	-0.103333	1.07425
	19.91	25.87	5.70333	-0.743333	1.67404
3.1	20.3	26.91	6.64	0.193333	0.874583	0.864244
	20.24	26.83	6.56	0.113333	0.92445
	20.27	27.05	6.78	0.333333	0.793701
12.5	20.76	27.25	6.45333	0.00666667	0.99539	1.16618
	20.82	26.8	6.00333	-0.443333	1.35974
	20.81	27.05	6.25333	-0.193333	1.1434
50	20.06	27.33	6.97667	0.53	0.692555	1.02349
	20.22	26.25	5.89667	-0.55	1.46409
	20.78	26.93	6.57667	0.13	0.913831
graph plotted in Prism 6

[truncated: 5 more sheets: suppl fig 2c, suppl fig 2d, Figure 3b, Figure 3c, Figure 3d]
